# Supplementary material for: The consequences of tetraploidy on Caenorhabditis elegans physiology and sensitivity to chemotherapeutics
Source: bioRxiv. 2023 Jun 7:2023.06.06.543785. Preprint. [Version 1] doi: 10.1101/2023.06.06.543785 (PMC10274754; doi:10.1101/2023.06.06.543785)
Supplement: Supplement 2 [file media-2.xlsx]

## Sheet: Tetra_CTRLvsDipl_CTRL
gene_id	Tetra_CTRL_1	Tetra_CTRL_2	Tetra_CTRL_3	Dipl_CTRL_1	Dipl_CTRL_2	Dipl_CTRL_3	Tetra_CTRL	Dipl_CTRL	log2FoldChange	pvalue	padj	gene_name	gene_chr	gene_start	gene_end	gene_strand	gene_length	gene_biotype	gene_description	tf_family	Tetra_CTRL_1_count	Tetra_CTRL_2_count	Tetra_CTRL_3_count	Dipl_CTRL_1_count	Dipl_CTRL_2_count	Dipl_CTRL_3_count	Tetra_CTRL_1_fpkm	Tetra_CTRL_2_fpkm	Tetra_CTRL_3_fpkm	Dipl_CTRL_1_fpkm	Dipl_CTRL_2_fpkm	Dipl_CTRL_3_fpkm
WBGene00000734	12668.5	15527	14127.8	60.1434	72.7462	110.447	14107.8	81.1121	7.44473	2.22101e-257	4.03047e-253	col-161	V	13317028	13318011	-	937	protein_coding	COLlagen [Source:UniProtKB/TrEMBL;Acc:O17686]	-	14885	18623	15749	50	73	93	637.733	812.988	739.17	3.10986	3.76311	5.75854
WBGene00000741	3904.81	4568.98	4214.38	37.2889	37.8679	53.4419	4229.39	42.8662	6.62957	2.95877e-205	2.68464e-201	col-168	X	6326191	6327375	+	1015	protein_coding	COLlagen [Source:UniProtKB/TrEMBL;Acc:Q22380]	Collagen	4588	5480	4698	31	38	45	181.463	220.845	203.553	1.77994	1.80835	2.57227
WBGene00000740	6594.27	9658.22	8985.83	140.736	151.472	165.076	8412.77	152.428	5.78639	2.88929e-186	1.74773e-182	col-167	X	6323297	6324539	+	1086	protein_coding	COLlagen [Source:UniProtKB/TrEMBL;Acc:Q22379]	Collagen	7748	11584	10017	117	152	139	286.411	436.317	405.638	6.27865	6.76048	7.42599
WBGene00000717	11163.8	16354.1	15764	369.281	319.884	337.278	14427.3	342.147	5.39873	8.79141e-178	3.98844e-174	col-144	V	9159642	9160642	-	953	protein_coding	COLlagen [Source:UniProtKB/TrEMBL;Acc:Q17458]	-	13117	19615	17573	307	321	284	552.55	841.917	810.931	18.7739	16.2696	17.29
WBGene00000625	4871.66	8074.92	9008.25	30.0717	26.9061	20.1892	7318.27	25.7223	8.15085	8.87275e-169	3.22027e-165	col-48	I	3010688	3011648	+	901	protein_coding	COLlagen [Source:UniProtKB/TrEMBL;Acc:Q9N3D7]	Collagen	5724	9685	10042	25	27	17	255.038	439.692	490.147	1.61706	1.44745	1.0947
WBGene00000707	17690	18533.5	16254.7	554.522	514.206	745.811	17492.7	604.847	4.85496	3.8782e-162	1.17296e-158	col-133	IV	14098325	14099368	-	974	protein_coding	COLlagen [Source:UniProtKB/TrEMBL;Acc:Q9XUE9]	Collagen	20785	22229	18120	461	516	628	856.684	933.544	818.145	27.5837	25.5891	37.4085
WBGene00000727	4898.04	7451.27	6624.77	37.2889	20.927	53.4419	6324.69	37.2193	7.4245	1.82399e-154	4.72856e-151	col-154	V	11385360	11386529	+	1103	protein_coding	COLlagen [Source:UniProtKB/TrEMBL;Acc:Q20805]	Collagen	5755	8937	7385	31	21	45	209.459	331.429	294.446	1.63793	0.919619	2.36704
WBGene00021625	7887.93	9338.05	8040.33	22.8545	71.7497	62.9427	8422.1	52.5156	7.31432	6.94796e-154	1.57606e-150	Y47D7A.13	V	4434883	4435928	-	1046	protein_coding	-	-	9268	11200	8963	19	72	53	355.7	437.986	376.836	1.0586	3.32479	2.93977
WBGene00010723	3235	4170.44	4120.19	133.518	126.559	125.885	3841.88	128.654	4.9007	1.36936e-150	2.7611e-147	cpg-7	II	14108016	14109635	-	954	protein_coding	Chondroitin proteoglycan 7 [Source:UniProtKB/Swiss-Prot;Acc:Q7YWX9]	-	3801	5002	4593	111	127	106	159.948	214.471	211.728	6.78086	6.43012	6.44654
WBGene00022649	4663.14	6604.17	6686.67	145.547	102.642	96.1954	5984.66	114.795	5.70664	2.29577e-143	4.16614e-140	ZK84.1	II	6020653	6023349	+	2535	protein_coding	-	-	5479	7921	7454	121	103	81	86.7667	127.813	129.313	2.78175	1.96256	1.85386
WBGene00000718	7619.84	10014.2	7922.81	36.086	29.8957	83.1318	8518.96	49.7045	7.43105	8.65073e-143	1.42713e-139	col-145	V	9162051	9163005	-	901	protein_coding	Putative cuticle collagen 145 [Source:UniProtKB/Swiss-Prot;Acc:Q17459]	-	8953	12011	8832	30	30	70	398.909	545.291	431.087	1.94047	1.60828	4.50757
WBGene00004300	14883.9	22780.7	21810.2	216.516	176.385	338.465	19824.9	243.789	6.34769	1.40375e-142	2.12282e-139	ram-2	II	11015588	11016881	-	1082	protein_coding	-	Collagen	17488	27323	24313	180	177	285	648.847	1032.94	988.194	9.69517	7.90151	15.2822
WBGene00005018	8020.7	16320.8	19675.2	97.4323	67.7636	74.8187	14672.2	80.0049	7.52158	1.90743e-141	2.66262e-138	sqt-3	V	12352994	12354314	+	1167	protein_coding	Cuticle collagen 1 [Source:UniProtKB/Swiss-Prot;Acc:P08124]	Collagen	9424	19575	21933	81	68	63	324.186	686.127	826.529	4.04505	2.81451	3.13212
WBGene00000601	8024.96	8723.58	7193.5	310.34	203.291	308.775	7980.68	274.135	4.86658	1.24322e-133	1.61147e-130	col-12	V	10423907	10425092	-	1084	protein_coding	Cuticle collagen 12 [Source:UniProtKB/Swiss-Prot;Acc:P20630]	Collagen	9429	10463	8019	258	204	260	349.193	394.822	325.328	13.8708	9.09002	13.916
WBGene00000699	15941.8	25503.7	23452.7	117.881	82.7115	220.893	21632.7	140.495	7.27043	1.69601e-131	2.05183e-128	col-125	IV	11225505	11226519	+	945	protein_coding	COLlagen [Source:UniProtKB/TrEMBL;Acc:Q18302]	Collagen	18731	30589	26144	98	83	186	795.717	1324.06	1216.67	6.04372	4.24239	11.4196
WBGene00000256	15305.2	23915.4	27042.7	382.512	369.71	533.231	22087.8	428.485	5.68853	3.61325e-130	4.09811e-127	bli-6	IV	6377065	6378195	+	1023	protein_coding	BLIstered cuticle [Source:UniProtKB/TrEMBL;Acc:Q8MXR1]	Collagen	17983	28684	30146	318	371	449	705.694	1146.93	1295.94	18.116	17.5171	25.4648
WBGene00000616	12325.5	9371.4	8202.69	242.979	349.78	294.524	9966.54	295.761	5.07276	5.21596e-130	5.56788e-127	col-39	II	10704902	10706019	+	1051	protein_coding	Cuticle collagen 39 [Source:UniProtKB/Swiss-Prot;Acc:Q09455]	Collagen	14482	11240	9144	202	351	248	553.166	437.459	382.617	11.2011	16.1313	13.6905
WBGene00008652	3615.44	5065.06	4884.48	164.793	134.531	167.451	4521.66	155.592	4.86358	5.15014e-129	5.1922e-126	F10D11.6	I	8445351	8451023	-	2885	protein_coding	-	-	4248	6075	5445	137	135	141	59.111	86.1339	83.0009	2.76748	2.26023	2.83558
WBGene00000719	5792.54	4588.99	3990.11	62.5491	79.7219	117.572	4790.55	86.6144	5.79075	1.85306e-125	1.76987e-122	col-146	V	9629943	9631012	+	939	protein_coding	COLlagen [Source:UniProtKB/TrEMBL;Acc:Q22260]	Collagen	6806	5504	4448	52	80	99	290.975	239.766	208.32	3.22736	4.11518	6.11701
WBGene00021641	8030.91	15131	16296.8	149.156	77.7289	127.073	13152.9	117.986	6.80506	8.63775e-124	7.83746e-121	Y47G6A.15	I	3472965	3476311	-	967	protein_coding	-	-	9436	18148	18167	124	78	107	391.734	767.673	826.205	7.47318	3.89612	6.41988
WBGene00000602	4795.91	4609	3865.42	92.6208	114.6	162.701	4423.44	123.307	5.16586	2.58955e-123	2.23774e-120	col-13	V	10420890	10421892	-	951	protein_coding	Cuticle collagen 13 [Source:UniProtKB/Swiss-Prot;Acc:P20631]	Collagen	5635	5528	4309	77	115	137	237.872	237.772	199.263	4.71868	5.84092	8.35813
WBGene00021095	2813.71	5281.84	6097.3	46.9119	37.8679	32.0651	4730.95	38.9483	6.9257	1.92638e-116	1.589e-113	mlt-8	II	569236	572110	-	1080	protein_coding	-	-	3306	6335	6797	39	38	27	122.888	239.937	276.773	2.10451	1.69951	1.45047
WBGene00011235	1743.04	2255.31	2537.78	43.3033	46.8366	59.3799	2178.71	49.8399	5.45179	1.74078e-113	1.37347e-110	suro-1	I	7872057	7875554	-	2241	protein_coding	Putative carboxypeptidase suro-1 [Source:UniProtKB/Swiss-Prot;Acc:Q9XU75]	ShTK	2048	2705	2829	36	47	50	36.6875	49.3741	55.5165	0.936205	1.01302	1.29449
WBGene00012942	2024.75	2641.34	2323.38	13.2315	12.9548	2.3752	2329.82	9.52052	7.9125	3.27679e-112	2.47766e-109	Y47D3B.6	III	11427135	11428414	+	1139	protein_coding	-	-	2379	3168	2590	11	13	2	83.8495	113.772	100.002	0.562832	0.551294	0.101877
WBGene00000753	3059.68	3715.21	3590.02	43.3033	90.6837	89.0698	3454.97	74.3522	5.53199	4.66749e-112	3.38804e-109	col-180	X	11711307	11712280	-	974	protein_coding	COLlagen [Source:UniProtKB/TrEMBL;Acc:Q18620]	Collagen	3595	4456	4002	36	91	75	148.173	187.137	180.696	2.15404	4.5128	4.46757
WBGene00004156	2378.81	3114.91	2520.73	33.6803	75.7358	59.3799	2671.48	56.2653	5.55854	9.75835e-103	6.81095e-100	pqn-74	IV	13329508	13331406	-	1502	protein_coding	Prion-like-(Q/N-rich)-domain-bearing protein [Source:UniProtKB/TrEMBL;Acc:A0A061AKS9]	CBM_14	2795	3736	2810	28	76	50	74.7036	101.744	82.2749	1.08642	2.44404	1.93139
WBGene00018572	2143.05	3880.29	4644.07	33.6803	47.8331	34.4403	3555.8	38.6513	6.51613	8.8729e-102	5.96357e-99	lin-42	II	1233236	1252359	-	3641	protein_coding	Period protein homolog lin-42 [Source:UniProtKB/Swiss-Prot;Acc:Q65ZG8]	-	2518	4654	5177	28	48	29	27.7629	52.2853	62.53	0.448175	0.636773	0.462111
WBGene00000687	1263.02	1679.18	1358.15	19.2459	27.9027	16.6264	1433.45	21.2583	6.05865	1.91259e-100	1.23956e-97	col-113	IV	7150663	7152501	-	1089	protein_coding	COLlagen [Source:UniProtKB/TrEMBL;Acc:M1ZJS7]	Collagen	1484	2014	1514	16	28	14	54.7061	75.6494	61.1405	0.856253	1.24192	0.745881
WBGene00018031	1331.11	1677.51	1253.19	22.8545	14.9479	27.3147	1420.6	21.7057	6.04883	5.29022e-98	3.3104e-95	F35B3.4	X	17019616	17020958	-	1025	protein_coding	-	-	1564	2012	1397	19	15	23	61.2551	80.2931	59.9382	1.08029	0.706857	1.30189
WBGene00018737	1723.46	3337.52	3871.7	15.6373	9.96524	19.0016	2977.56	14.868	7.66182	6.09825e-97	3.68883e-94	F53B1.4	X	2111397	2113103	-	1429	protein_coding	-	-	2025	4003	4316	13	10	16	56.8882	114.585	132.825	0.530177	0.338012	0.649617
WBGene00000691	1544.73	2365.36	2288.39	6.01434	22.92	22.5644	2066.16	17.1662	6.89266	2.72538e-95	1.5954e-92	col-117	IV	8822962	8824195	-	975	protein_coding	COLlagen; COLlagen structural [Source:UniProtKB/TrEMBL;Acc:G5EDG6]	Collagen	1815	2837	2551	5	23	19	74.7312	119.022	115.063	0.298865	1.13943	1.13062
WBGene00013290	2819.67	3016.52	2514.45	251.399	262.086	266.022	2783.55	259.836	3.42113	1.04571e-93	5.93018e-91	Y57G11A.2	IV	14517022	14519539	-	2073	protein_coding	-	-	3313	3618	2803	209	263	224	64.1581	71.3909	59.4641	5.87567	6.12802	6.26929
WBGene00000742	1396.64	2281.99	2544.95	10.8258	18.934	8.31318	2074.53	12.691	7.32574	1.0614e-92	5.83674e-90	col-169	X	6329160	6330127	+	968	protein_coding	COLlagen [Source:UniProtKB/TrEMBL;Acc:Q86NE4]	Collagen	1641	2737	2837	9	19	7	68.0554	115.657	128.889	0.541848	0.948074	0.419558
WBGene00012186	2196.67	5250.15	6752.15	18.043	27.9027	14.2512	4732.99	20.0656	7.86821	2.83392e-92	1.51256e-89	mlt-11	V	20667209	20678513	+	9768	protein_coding	-	Kunitz_BPTI	2581	6297	7527	15	28	12	10.6075	26.3695	33.8881	0.0894944	0.138457	0.0712763
WBGene00000743	1446.01	2090.22	2364.64	2.40574	11.9583	16.6264	1966.96	10.3301	7.56045	4.53162e-90	2.34958e-87	col-170	X	6331620	6332686	+	1013	protein_coding	COLlagen [Source:UniProtKB/TrEMBL;Acc:Q86NE3]	Collagen	1699	2507	2636	2	12	14	67.3308	101.232	114.437	0.115062	0.572184	0.80184
WBGene00000720	8844.56	7712.23	7516.45	477.539	309.919	532.044	8024.41	439.834	4.1913	1.09925e-88	5.54112e-86	col-147	V	9632029	9633338	-	1178	protein_coding	COLlagen [Source:UniProtKB/TrEMBL;Acc:Q22256]	Collagen	10392	9250	8379	397	311	448	354.147	321.196	312.808	19.6406	12.752	22.0649
WBGene00021791	4921.87	8006.55	7056.26	227.342	123.569	224.456	6661.56	191.789	5.12182	2.54565e-88	1.24854e-85	Y51H7C.13	II	1463268	1466546	-	1114	protein_coding	-	-	5783	9603	7866	189	124	189	208.4	352.611	310.527	9.8875	5.37651	9.84342
WBGene00017438	1282.6	2308.67	2030.94	8.42008	12.9548	4.75039	1874.07	8.70843	7.71949	7.13498e-86	3.40733e-83	F13H8.5	II	6252774	6256124	-	1859	protein_coding	-	-	1507	2769	2264	7	13	4	32.5434	60.9281	53.5584	0.219447	0.337775	0.124839
WBGene00000599	4972.09	8526.81	7611.53	127.504	105.632	225.644	7036.81	152.926	5.52697	1.25202e-85	5.82573e-83	col-10	V	9164297	9165307	-	961	protein_coding	Cuticle collagen 10 [Source:UniProtKB/Swiss-Prot;Acc:Q17460]	-	5842	10227	8485	106	106	190	244.044	435.31	388.293	6.42825	5.32778	11.471
WBGene00015545	1213.66	1609.98	1524.1	21.6516	47.8331	30.8775	1449.25	33.4541	5.41948	3.57246e-84	1.62073e-81	C06G1.1	X	16633363	16637633	+	1992	protein_coding	-	-	1426	1931	1699	18	48	26	28.7382	39.6522	37.5089	0.526615	1.1639	0.757274
WBGene00007344	923.436	1401.54	1114.15	25.2602	20.927	21.3768	1146.37	22.5213	5.67359	2.74033e-83	1.2129e-80	C05E7.2	X	12938695	12940792	-	997	protein_coding	-	-	1085	1681	1242	21	21	18	43.6882	68.9678	54.7844	1.22754	1.01739	1.04748
WBGene00016596	2037.52	2437.9	1805.78	16.8402	26.9061	55.8171	2093.73	33.1878	5.98435	1.60686e-82	6.94279e-80	C42D4.3	IV	7179239	7180484	+	944	protein_coding	-	-	2394	2924	2013	14	27	47	101.808	126.701	93.7784	0.864303	1.38152	2.88865
WBGene00022033	1358.34	2842.27	3763.16	22.8545	17.9374	17.814	2654.59	19.5353	7.08982	3.57415e-82	1.50837e-79	Y65B4BL.1	I	530969	533084	+	1447	protein_coding	-	-	1596	3409	4195	19	18	15	44.2786	96.3679	127.495	0.765236	0.600853	0.60144
WBGene00001703	3225.64	3914.48	3248.25	323.572	222.225	269.585	3462.79	271.794	3.67371	2.68431e-80	1.10709e-77	grd-14	X	8499664	8501037	+	955	protein_coding	GRounDhog (Hedgehog-like family) [Source:UniProtKB/TrEMBL;Acc:O02153]	-	3790	4695	3621	269	223	227	159.318	201.097	166.746	16.4157	11.2789	13.7909
WBGene00000034	1089.4	1303.99	1025.34	6.01434	12.9548	5.93799	1139.58	8.30238	7.06178	3.84817e-80	1.55184e-77	abu-11	II	192531	194558	-	1273	protein_coding	Activated in Blocked Unfolded protein response [Source:UniProtKB/TrEMBL;Acc:P91419]	-	1280	1564	1143	5	13	5	40.3656	50.2553	39.4865	0.228903	0.493263	0.227882
WBGene00000685	1128.55	1797.58	2230.98	9.62294	20.927	9.50078	1719.04	13.3502	6.97928	9.22222e-80	3.63817e-77	col-111	IV	4655776	4657783	-	1249	protein_coding	COLlagen [Source:UniProtKB/TrEMBL;Acc:U4PM21]	Collagen	1326	2156	2487	8	21	8	42.6197	70.609	87.5677	0.373283	0.812121	0.371618
WBGene00000594	985.566	1899.29	1519.62	13.2315	13.9513	8.31318	1468.16	11.832	6.94577	5.54762e-79	2.14197e-76	col-3	IV	8824783	8826013	+	972	protein_coding	COLlagen; COLlagen structural [Source:UniProtKB/TrEMBL;Acc:G5EDG6]	Collagen	1158	2278	1694	11	14	7	47.8269	95.8653	76.644	0.659533	0.695706	0.417831
WBGene00004264	1957.51	3544.29	5929.55	32.4774	40.8575	19.0016	3810.45	30.7788	6.94353	4.83907e-78	1.82947e-75	qua-1	II	8198803	8204001	+	3850	protein_coding	-	-	2300	4251	6610	27	41	16	23.9826	45.1652	75.5043	0.408708	0.514384	0.241117
WBGene00020554	1051.95	1714.2	1684.67	9.62294	15.9444	30.8775	1483.61	18.815	6.30621	1.03092e-74	3.818e-72	T19A5.3	V	8939592	8944063	-	2810	protein_coding	-	-	1236	2056	1878	8	16	26	17.658	29.9289	29.3914	0.165918	0.275028	0.536829
WBGene00000710	1374.52	1389.87	1257.67	7.21721	33.8818	30.8775	1340.69	23.9922	5.78597	7.24336e-72	2.6289e-69	col-137	IV	16601480	16602776	-	1133	protein_coding	COLlagen [Source:UniProtKB/TrEMBL;Acc:Q9NAE0]	Collagen	1615	1667	1402	6	34	26	57.2232	60.1838	54.4188	0.308625	1.44948	1.33141
WBGene00000722	2473.28	2628	2575.45	318.76	265.075	345.591	2558.91	309.809	3.048	2.58593e-70	9.20134e-68	col-149	V	10291697	10292869	-	1048	protein_coding	COLlagen [Source:UniProtKB/TrEMBL;Acc:Q17417]	Collagen	2906	3152	2871	265	266	291	111.318	123.027	120.477	14.7365	12.2598	16.1102
WBGene00003554	748.111	950.48	943.705	12.0287	4.98262	19.0016	880.765	12.0043	6.23156	2.36509e-67	8.25371e-65	nas-38	X	558141	563657	+	2315	protein_coding	Zinc metalloproteinase nas-38 [Source:UniProtKB/Swiss-Prot;Acc:Q20942]	Astacin	879	1140	1052	10	5	16	15.2429	20.1432	19.9846	0.251744	0.104324	0.400994
WBGene00020033	1960.07	2201.95	1881.13	0	2.98957	5.93799	2014.38	2.97585	9.39705	6.98821e-67	2.39274e-64	R12E2.7	I	4153957	4154550	-	420	protein_coding	-	-	2303	2641	2097	0	3	5	220.128	257.213	219.574	0	0.345013	0.690701
WBGene00044623	923.436	1764.23	2172.67	7.21721	21.9235	17.814	1620.11	15.6516	6.67537	1.86073e-66	6.25309e-64	bus-8	X	5492915	5496000	+	2195	protein_coding	Glycosyltransferase [Source:UniProtKB/TrEMBL;Acc:G5ECB6]	Glycos_transf_1	1085	2116	2422	6	22	15	19.8438	39.4326	48.5255	0.159304	0.484119	0.396484
WBGene00010485	931.947	1034.69	1255.88	58.9405	76.7323	68.8807	1074.17	68.1845	3.97359	1.32941e-64	4.38634e-62	ant-1.3	IV	9708170	9709305	-	1036	protein_coding	Adenine Nucleotide Translocator; Mitochondrial adenine nucleotide translocase 1.3 [Source:UniProtKB/TrEMBL;Acc:G5EFW8]	Mito_carr	1095	1241	1400	49	77	58	42.4311	48.9989	59.4291	2.75643	3.59	3.24816
WBGene00019021	880.03	2206.12	2740.51	10.8258	15.9444	20.1892	1942.22	15.6531	6.95348	2.07119e-64	6.71175e-62	F57H12.6	IV	7975430	7976406	-	795	protein_coding	-	-	1034	2646	3055	9	16	17	52.2135	136.143	168.995	0.659759	0.972113	1.24066
WBGene00017073	1023.01	1146.41	1014.57	0	7.97219	4.75039	1061.33	4.24086	7.89666	2.12212e-63	6.75616e-61	D2096.6	IV	8368344	8369235	-	705	protein_coding	-	-	1202	1375	1131	0	8	4	68.4455	79.7788	70.5512	0	0.548106	0.329185
WBGene00007307	2391.57	2878.12	2402.32	169.604	204.287	275.523	2557.34	216.471	3.56291	3.94253e-63	1.23354e-60	spch-1	IV	10110347	10111577	-	717	protein_coding	SPerm CHromatin enriched [Source:UniProtKB/TrEMBL;Acc:Q17626]	-	2810	3452	2678	141	205	232	157.332	196.936	164.256	11.4607	13.8102	18.7732
WBGene00004232	1156.64	1940.98	2527.01	37.2889	55.8053	62.9427	1874.88	52.0123	5.1696	7.4529e-63	2.29234e-60	ptr-18	II	12965546	12978168	+	2985	protein_coding	PaTched Related family [Source:UniProtKB/TrEMBL;Acc:Q9XWL9]	-	1359	2328	2817	31	56	53	18.277	31.9016	41.5024	0.60524	0.906166	1.03015
WBGene00011460	4680.16	4883.3	4312.16	546.102	456.408	672.18	4625.21	558.23	3.0518	2.68731e-62	8.12778e-60	ttr-14	X	10787503	10789700	+	1415	protein_coding	TransThyretin-Related family domain [Source:UniProtKB/TrEMBL;Acc:Q22192]	-	5499	5857	4807	454	458	566	156.012	169.314	149.399	18.6986	15.6341	23.2076
WBGene00003981	1366.86	2037.7	2244.44	34.8832	82.7115	42.7535	1883	53.4494	5.12607	3.13392e-62	9.32314e-60	pes-8	X	9251818	9255717	+	1625	protein_coding	Patterned Expression Site [Source:UniProtKB/TrEMBL;Acc:Q19573]	-	1606	2444	2502	29	83	36	39.6754	61.5208	67.7119	1.04005	2.46711	1.28534
WBGene00020551	1228.13	1930.14	1795.91	110.664	87.6941	116.385	1651.39	104.914	3.97961	9.00361e-62	2.6353e-59	T17H7.7	III	755298	758080	-	1681	protein_coding	-	-	1443	2315	2002	92	88	98	34.461	56.3323	52.3754	3.18956	2.52859	3.38242
WBGene00009308	1817.08	2054.37	1978.91	109.461	181.367	179.327	1950.12	156.719	3.63452	2.48113e-61	7.14684e-59	F32A11.3	II	13151459	13153399	-	1231	protein_coding	-	-	2135	2464	2206	91	182	151	69.6257	81.876	78.8094	4.30818	7.1413	7.11686
WBGene00000728	4888.68	6249.83	5389.52	920.194	863.986	817.067	5509.34	867.082	2.6677	3.06653e-61	8.69506e-59	col-155	V	11388852	11389876	-	958	protein_coding	Putative cuticle collagen 155 [Source:UniProtKB/Swiss-Prot;Acc:Q21184]	Collagen	5744	7496	6008	765	867	688	240.701	320.065	275.801	46.5378	43.7137	41.667
WBGene00011530	1675.8	2884.79	2861.61	6.01434	1.99305	0	2474.07	2.66913	9.88287	1.20827e-60	3.37332e-58	T06D8.10	II	11240932	11247514	-	4617	protein_coding	-	An_peroxidase	1969	3460	3190	5	2	0	17.1205	30.6542	30.3852	0.0631132	0.0209235	0
WBGene00001069	823.007	1936.81	2418.47	4.81147	4.98262	5.93799	1726.1	5.24403	8.3653	4.40452e-60	1.21104e-57	dpy-7	X	7536417	7537792	-	1197	protein_coding	Cuticle collagen dpy-7 [Source:UniProtKB/Swiss-Prot;Acc:P34688]	Collagen	967	2323	2696	4	5	5	32.4311	79.3833	99.0505	0.194749	0.201762	0.242351
WBGene00012901	2315.82	2570.47	2430.13	297.108	181.367	230.394	2438.81	236.29	3.37056	1.06563e-59	2.88626e-57	cnp-2	II	12760797	12767232	+	2307	protein_coding	Calcineurin-interacting protein 2 [Source:UniProtKB/Swiss-Prot;Acc:Q9U2D6]	-	2721	3083	2709	247	182	194	47.349	54.6638	51.6407	6.23964	3.81055	4.87892
WBGene00012637	629.809	683.679	712.264	25.2602	39.8609	30.8775	675.251	31.9996	4.38829	5.4115e-59	1.44416e-56	Y38H8A.3	IV	13472497	13474005	+	1072	protein_coding	-	Pkinase	740	820	794	21	40	26	27.7119	31.2891	32.5729	1.14165	1.80231	1.40717
WBGene00017841	859.604	1364.02	1123.12	14.4344	40.8575	34.4403	1115.58	29.9107	5.20753	1.05716e-58	2.78034e-56	F26G1.5	II	4770534	4771382	-	751	protein_coding	-	-	1010	1636	1252	12	41	29	53.9897	89.1081	73.3154	0.931218	2.63699	2.24041
WBGene00015646	2768.61	5526.13	7133.4	129.91	107.625	201.892	5142.71	146.475	5.13588	3.41522e-58	8.85371e-56	mlt-10	II	546705	552031	+	2338	protein_coding	-	-	3253	6628	7952	108	108	170	55.8559	115.961	149.576	2.69209	2.23122	4.21865
WBGene00001730	1055.36	791.233	658.44	2.40574	9.96524	15.4388	835.01	9.26991	6.48584	8.11337e-58	2.07371e-55	grl-21	IV	10737474	10738189	+	673	protein_coding	GRound-Like (Grd related) [Source:UniProtKB/TrEMBL;Acc:Q23248]	-	1240	949	734	2	10	13	73.9667	57.68	47.9636	0.173191	0.71771	1.12072
WBGene00018418	1484.31	2776.4	3486.86	105.852	58.7949	66.5055	2582.52	77.0509	5.07083	1.2793e-57	3.22437e-55	F44E2.4	III	8832479	8838424	-	4213	protein_coding	-	-	1744	3330	3887	88	59	56	16.6182	32.3316	40.5746	1.21731	0.676433	0.771198
WBGene00000031	1068.97	1335.68	937.425	0	3.98609	7.12559	1114.02	3.70389	8.22171	1.75813e-57	4.37052e-55	abu-8	V	5163269	5194608	-	1617	protein_coding	Activated in Blocked Unfolded protein response [Source:UniProtKB/TrEMBL;Acc:O16511]	-	1256	1602	1045	0	4	6	31.1824	40.5253	28.4209	0	0.119485	0.215283
WBGene00003552	537.04	669.505	744.558	20.4488	25.9096	16.6264	650.368	20.9949	4.94193	2.96126e-57	7.26189e-55	nas-36	I	7527224	7531715	+	2264	protein_coding	Zinc metalloproteinase nas-36 [Source:UniProtKB/Swiss-Prot;Acc:Q18206]	Astacin	631	803	830	17	26	14	11.1888	14.5082	16.1225	0.437605	0.554704	0.358774
WBGene00017542	2877.55	3023.19	2344.91	374.092	400.603	421.597	2748.55	398.764	2.78504	5.31979e-57	1.28718e-54	F17E9.5	IV	8345818	8346546	+	596	protein_coding	-	-	3381	3626	2614	311	402	355	227.734	248.86	192.881	30.4105	32.5795	34.5582
WBGene00001071	733.642	1614.98	1925.98	16.8402	12.9548	28.5023	1424.87	19.4324	6.20762	6.18628e-57	1.47714e-54	dpy-9	IV	257384	259204	-	1068	protein_coding	DumPY: shorter than wild-type [Source:UniProtKB/TrEMBL;Acc:U4PBE1]	Collagen	862	1937	2147	14	13	24	32.4015	74.1878	88.408	0.763953	0.587944	1.30379
WBGene00019236	841.731	1422.39	1453.23	0	7.97219	3.56279	1239.12	3.84499	8.25249	6.39521e-57	1.50719e-54	H23N18.5	V	4911712	4912381	-	401	protein_coding	-	-	989	1706	1620	0	8	3	99.0106	174.024	177.665	0	0.963628	0.434056
WBGene00016106	583.85	1057.2	1075.57	10.8258	5.97914	4.75039	905.541	7.18512	6.99022	6.54617e-57	1.52299e-54	C25F6.7	X	5445163	5448085	+	1420	protein_coding	-	-	686	1268	1199	9	6	4	19.3939	36.5262	37.1331	0.369372	0.204092	0.163433
WBGene00007987	783.006	1046.36	914.999	52.9262	54.8088	74.8187	914.789	60.8512	3.91274	2.04912e-56	4.707e-54	C36H8.1	IV	12743039	12744813	-	1387	protein_coding	Major sperm protein [Source:UniProtKB/TrEMBL;Acc:Q18503]	Motile_Sperm	920	1255	1020	44	55	63	26.6282	37.0119	32.3411	1.84878	1.91536	2.63532
WBGene00008215	1033.23	1714.2	1788.73	52.9262	47.8331	85.507	1512.05	62.0888	4.61071	2.40935e-56	5.46531e-54	C49F8.3	X	13386057	13387547	-	703	protein_coding	-	-	1214	2056	1994	44	48	72	69.3255	119.63	124.739	3.6476	3.29799	5.94219
WBGene00011910	1466.43	1369.03	1592.28	107.055	104.635	167.451	1475.91	126.381	3.54857	6.96459e-55	1.56033e-52	alg-3	IV	11704246	11708264	+	3273	protein_coding	Argonaute (Plant)-Like protein [Source:UniProtKB/TrEMBL;Acc:G5ED77]	Piwi	1723	1642	1775	89	105	141	21.1334	20.5211	23.8497	1.58473	1.54956	2.49944
WBGene00013331	581.297	725.367	655.749	10.8258	27.9027	17.814	654.137	18.8475	5.09334	7.92643e-55	1.75416e-52	Y57G11C.42	IV	14728534	14745676	+	2298	protein_coding	-	-	683	870	731	9	28	15	11.9316	15.4861	13.9894	0.228246	0.588535	0.378713
WBGene00011831	3743.96	6680.88	7264.37	452.278	444.45	356.279	5896.4	417.669	3.8191	1.81979e-54	3.97875e-52	T19B10.2	V	11221302	11222834	+	1231	protein_coding	-	-	4399	8013	8098	376	446	300	143.458	266.263	289.301	17.8008	17.5001	14.1394
WBGene00010241	758.324	727.868	728.411	55.3319	66.7671	70.0683	738.201	64.0558	3.52493	4.10587e-54	8.87014e-52	F58D2.2	IV	13189717	13192349	+	2024	protein_coding	-	-	891	873	812	46	67	59	17.6725	17.6432	17.6432	1.32452	1.59893	1.69126
WBGene00006952	681.726	1098.06	1629.06	6.01434	6.97567	20.1892	1136.28	11.0597	6.69856	4.91403e-54	1.04912e-51	wrt-6	X	3480251	3483649	+	1951	protein_coding	Warthog protein 6 Warthog protein 6 N-product Warthog protein 6 C-product [Source:UniProtKB/Swiss-Prot;Acc:P91573]	-	801	1317	1816	5	7	17	16.4818	27.6123	40.9345	0.149356	0.173302	0.505546
WBGene00016422	2325.19	4895.81	6457.92	164.793	181.367	188.828	4559.64	178.329	4.6761	5.19742e-54	1.09672e-51	noah-1	I	5874422	5878954	-	3786	protein_coding	NOmpA Homolog (Drosophila nompA: no mechanoreceptor potential A) [Source:UniProtKB/TrEMBL;Acc:Q8T3B7]	PAN_1	2732	5872	7199	137	182	159	28.9687	63.4424	83.6224	2.10887	2.32196	2.43661
WBGene00009895	1931.13	1810.08	1485.53	158.779	220.232	161.513	1742.25	180.175	3.27016	5.67031e-54	1.18275e-51	scl-2	IV	13057678	13059085	+	774	protein_coding	SCP-Like extracellular protein [Source:UniProtKB/TrEMBL;Acc:Q20603]	SCP	2269	2171	1656	132	221	136	117.686	114.734	94.0915	9.93901	13.7916	10.1945
WBGene00016845	528.529	962.153	737.381	15.6373	22.92	22.5644	742.688	20.3739	5.18201	4.01809e-53	8.28593e-51	C50F7.5	IV	7726718	7727951	+	1016	protein_coding	-	-	621	1154	822	13	23	19	24.5373	46.4607	35.5802	0.745692	1.09345	1.085
WBGene00016659	623.851	870.44	912.308	36.086	51.8192	35.6279	802.2	41.1777	4.27524	1.23565e-52	2.51948e-50	C45B2.2	X	6084739	6085189	+	402	protein_coding	-	-	733	1044	1017	30	52	30	73.1994	106.23	111.257	4.34916	6.248	4.32977
WBGene00008448	11537.4	22448	32250.1	56.5348	18.934	65.3179	22078.5	46.9289	8.88268	1.2967e-52	2.61459e-50	E01G4.6	II	13482405	13485780	+	2769	protein_coding	-	-	13556	26924	35951	47	19	55	196.534	397.732	570.977	0.989202	0.331432	1.15242
WBGene00009926	2276.67	5229.31	6492.01	193.662	138.517	116.385	4666	149.521	4.96449	2.56543e-52	5.11592e-50	noah-2	IV	14091254	14096617	+	2557	protein_coding	NOmpA Homolog (Drosophila nompA: no mechanoreceptor potential A) [Source:UniProtKB/TrEMBL;Acc:Q9XUE5]	PAN_1	2675	6272	7237	161	139	98	41.9974	100.334	124.468	3.66949	2.62572	2.22364
WBGene00000638	3572.04	2301.16	1899.97	198.473	138.517	123.51	2591.06	153.5	4.07856	2.71689e-51	5.35906e-49	col-62	I	7403291	7404374	-	1023	protein_coding	COLlagen [Source:UniProtKB/TrEMBL;Acc:Q93207]	Collagen	4197	2760	2118	165	139	104	164.7	110.359	91.0503	9.3998	6.56301	5.8983
WBGene00000030	552.359	621.981	514.014	10.8258	6.97567	2.3752	562.785	6.72556	6.38722	3.03791e-51	5.92785e-49	abu-7	V	5163396	5164759	-	1317	protein_coding	Activated in Blocked Unfolded protein response [Source:UniProtKB/TrEMBL;Acc:O16502]	-	649	746	573	9	7	2	19.7828	23.17	19.1337	0.39826	0.25673	0.0881076
WBGene00015544	547.253	565.286	442.249	9.62294	17.9374	13.0636	518.263	13.5413	5.23969	4.57583e-51	8.83378e-49	C06E8.5	III	7002301	7005450	-	2009	protein_coding	-	-	643	678	493	8	18	11	12.8487	13.8046	10.7919	0.232071	0.432769	0.317674
WBGene00021288	840.88	907.125	954.469	55.3319	80.7184	90.2574	900.825	75.4359	3.57554	4.6355e-51	8.85478e-49	clec-123	II	3114234	3116758	+	1837	protein_coding	C-type LECtin [Source:UniProtKB/TrEMBL;Acc:Q9TYL0]	-	988	1088	1064	46	81	76	21.5912	24.2267	25.472	1.45935	2.12981	2.40035
WBGene00002186	740.451	872.108	829.778	64.9549	73.7428	89.0698	814.112	75.9225	3.42313	2.14314e-50	4.05121e-48	kel-10	III	10098469	10101608	-	2007	protein_coding	Kelch repeat-containing protein kel-10 [Source:UniProtKB/Swiss-Prot;Acc:P34569]	Kelch_1	870	1046	925	54	74	75	17.4021	21.3186	20.2687	1.56804	1.78094	2.16812
WBGene00016133	674.066	1069.71	1469.38	28.8688	35.8749	45.1287	1071.05	36.6241	4.87009	2.33925e-50	4.37633e-48	C26B9.3	X	5338273	5340182	+	964	protein_coding	-	-	792	1283	1638	24	36	38	32.9821	54.4407	74.7253	1.45092	1.8038	2.28705
WBGene00008743	818.752	1425.72	1633.54	74.5778	57.7984	65.3179	1292.67	65.898	4.29667	3.4064e-50	6.30775e-48	F13D12.9	II	11707452	11709587	-	1750	protein_coding	-	-	962	1710	1821	62	58	55	22.0682	39.9698	45.7618	2.06473	1.60086	1.82345
WBGene00000082	597.467	529.434	492.485	25.2602	16.9409	10.6884	539.795	17.6298	4.93983	4.39152e-50	8.04979e-48	adt-1	X	12678832	12689279	+	4802	protein_coding	A disintegrin and metalloproteinase with thrombospondin motifs adt-1 [Source:UniProtKB/Swiss-Prot;Acc:G5ECS8]	TSP_1	702	635	549	21	17	9	5.86874	5.40911	5.02783	0.254863	0.170998	0.10874
WBGene00012814	627.256	874.609	920.381	3.6086	6.97567	0	807.415	3.52809	7.76747	4.71464e-49	8.55566e-47	Y43F8B.3	V	19503108	19519950	+	5933	protein_coding	-	Kunitz_BPTI	737	1049	1026	3	7	0	4.98681	7.23228	7.60508	0.0294684	0.0569886	0
WBGene00009331	562.573	758.717	869.249	24.0574	17.9374	4.75039	730.179	15.5817	5.54533	6.2062e-49	1.11509e-46	F32D8.7	V	10898435	10900701	+	1655	protein_coding	-	Kunitz_BPTI	661	910	969	20	18	4	16.0337	22.4914	25.7488	0.704275	0.525338	0.140227
WBGene00010661	4095.46	3974.51	3081.39	500.393	492.283	333.715	3717.12	442.13	3.07102	1.1011e-48	1.95899e-46	tyr-2	III	13744222	13747287	+	2263	protein_coding	TYRosinase [Source:UniProtKB/TrEMBL;Acc:Q9XUS8]	ShTK	4812	4767	3435	416	494	281	85.3632	86.1657	66.7533	10.7132	10.544	7.20429
WBGene00009094	484.272	975.493	1380.57	13.2315	9.96524	4.75039	946.779	9.31573	6.66518	3.47318e-48	6.1192e-46	F23H12.5	V	12358647	12363691	+	2734	protein_coding	-	-	569	1170	1539	11	10	4	8.35494	17.505	24.7555	0.234479	0.176671	0.084885
WBGene00008655	433.206	774.558	906.028	12.0287	13.9513	19.0016	704.598	14.9939	5.55671	5.28589e-48	9.22337e-46	lips-3	III	4616479	4618893	+	1268	protein_coding	LIPaSe related [Source:UniProtKB/TrEMBL;Acc:Q19310]	-	509	929	1010	10	14	16	16.1149	29.9689	35.0294	0.459611	0.533301	0.732099
WBGene00000402	457.888	957.984	1379.67	9.62294	11.9583	13.0636	931.849	11.5483	6.33211	8.47245e-48	1.46428e-45	cdh-10	IV	2436505	2463405	-	5431	protein_coding	CaDHerin family [Source:UniProtKB/TrEMBL;Acc:Q5F4U0]	Cadherin	538	1149	1538	8	12	11	3.97679	8.65394	12.454	0.085846	0.106725	0.117512
WBGene00003816	539.593	729.535	611.793	13.2315	5.97914	24.9396	626.974	14.7167	5.44068	2.79744e-47	4.78916e-45	asns-1	V	8546128	8548880	+	2178	protein_coding	Asparagine synthetase [Source:UniProtKB/TrEMBL;Acc:O16924]	-	634	875	682	11	6	21	11.6859	16.4333	13.7707	0.294337	0.133063	0.559411
WBGene00012979	397.46	451.061	443.146	16.8402	12.9548	11.876	430.556	13.8903	4.95861	3.73107e-47	6.32782e-45	Y48B6A.5	II	14172833	14175174	-	1378	protein_coding	Major sperm protein [Source:UniProtKB/TrEMBL;Acc:Q9U2A7]	Motile_Sperm	467	541	494	14	13	10	13.605	16.0591	15.7655	0.592092	0.455678	0.421037
WBGene00011172	703.003	617.812	519.396	18.043	35.8749	17.814	613.404	23.9106	4.66077	7.4342e-47	1.24915e-44	R09E10.2	IV	10317558	10318293	-	690	protein_coding	-	-	826	741	579	15	36	15	48.0574	43.9282	36.9029	1.26693	2.5201	1.26128
WBGene00020283	877.477	1420.72	1819.23	44.5061	77.7289	38.0031	1372.48	53.4127	4.67407	1.66493e-46	2.77188e-44	T06A4.3	I	763597	770720	+	1810	protein_coding	-	ShTK	1031	1704	2028	37	78	32	22.867	38.5092	49.2743	1.19133	2.08152	1.02575
WBGene00009982	9358.62	12683.9	12129.1	742.17	1431.01	838.444	11390.5	1003.87	3.50326	3.50583e-46	5.78367e-44	F53F1.4	V	13411077	13411717	+	531	protein_coding	-	-	10996	15213	13521	617	1436	706	831.323	1171.91	1119.81	67.7175	130.624	77.14
WBGene00000739	5051.24	9141.29	9550.08	855.239	730.452	741.061	7914.2	775.584	3.35127	8.42283e-46	1.37702e-43	col-166	X	6279801	6281015	+	1060	protein_coding	COLlagen [Source:UniProtKB/TrEMBL;Acc:Q86FL7]	Collagen	5935	10964	10646	711	733	624	224.773	423.094	441.684	39.0907	33.4012	34.1545
WBGene00019148	1103.87	1944.32	2764.73	99.8381	103.638	109.259	1937.64	104.245	4.2162	7.23918e-45	1.17294e-42	H03E18.1	X	8507876	8514126	+	3708	protein_coding	-	PAN_1	1297	2332	3082	83	104	92	14.042	25.7254	36.5531	1.30451	1.35475	1.43952
WBGene00003879	538.742	902.956	897.058	6.01434	0	4.75039	779.585	3.58824	7.84154	1.54363e-44	2.47896e-42	ora-1	IV	7977836	7979014	+	827	protein_coding	Onchocerca Related Antigen family [Source:UniProtKB/TrEMBL;Acc:O45098]	-	633	1083	1000	5	0	4	30.7275	53.5669	53.1772	0.35235	0	0.280623
WBGene00013852	402.567	867.939	1043.28	3.6086	8.96871	11.876	771.261	8.1511	6.55679	1.69709e-44	2.7015e-42	hhat-1	II	14678457	14681145	+	1688	protein_coding	Homolog of Hedgehog AcylTransferase [Source:UniProtKB/TrEMBL;Acc:G5EFT7]	MBOAT	473	1041	1163	3	9	10	11.2491	25.2262	30.2997	0.103576	0.257534	0.343714
WBGene00016825	470.654	498.585	479.926	25.2602	29.8957	38.0031	483.055	31.053	3.96036	2.12734e-44	3.35694e-42	C50E10.1	II	12301077	12302429	-	588	protein_coding	-	-	553	598	535	21	30	32	37.7553	41.6004	40.0136	2.08138	2.46438	3.15749
WBGene00002055	1957.51	2121.07	1905.35	406.569	429.502	361.03	1994.65	399.034	2.32077	2.80133e-44	4.38239e-42	ifc-1	V	2881393	2883753	+	1680	protein_coding	Intermediate filament protein ifc-1 [Source:UniProtKB/Swiss-Prot;Acc:O45168]	Filament	2300	2544	2124	338	431	304	54.9602	61.9415	55.6002	11.7251	12.3917	10.4987
WBGene00015841	483.421	878.778	873.734	6.01434	4.98262	0	745.311	3.66565	7.64554	6.65603e-44	1.03237e-41	skpo-2	II	3431286	3436512	-	2532	protein_coding	ShK domain and PerOxidase domain containing protein [Source:UniProtKB/TrEMBL;Acc:P91060]	An_peroxidase	568	1054	974	5	5	0	9.00563	17.0275	16.9171	0.115084	0.0953829	0
WBGene00021213	366.821	642.825	698.808	6.01434	12.9548	14.2512	569.485	11.0734	5.6743	1.928e-43	2.96504e-41	Y18H1A.9	I	748228	757010	-	1808	protein_coding	-	-	431	771	779	5	13	12	9.56992	17.4433	18.9483	0.161169	0.347303	0.385081
WBGene00021969	754.068	727.868	785.822	56.5348	75.7358	92.6326	755.92	74.9677	3.33311	2.90487e-43	4.42981e-41	Y57G7A.6	II	1281974	1285614	-	2787	protein_coding	-	WSN	886	873	876	47	76	78	12.7622	12.813	13.8229	0.982813	1.31717	1.62378
WBGene00009605	377.885	468.57	477.235	24.0574	23.9166	24.9396	441.23	24.3045	4.18284	6.94559e-43	1.05035e-40	F40G12.10	V	14283528	14285327	+	1398	protein_coding	-	Y_phosphatase	444	562	532	20	24	21	12.7499	16.4438	16.7354	0.833744	0.829217	0.871528
WBGene00013263	3319.26	6536.64	7657.28	382.512	508.227	380.031	5837.73	423.59	3.78384	8.46852e-43	1.27007e-40	Y57A10A.23	II	12240388	12242567	+	687	protein_coding	ThioredoXin Domain Containing protein homolog [Source:UniProtKB/TrEMBL;Acc:Q9NA78]	-	3900	7840	8536	318	510	320	227.896	466.803	546.422	26.9762	35.8573	27.0248
WBGene00000683	5589.13	9726.58	10544.9	0	0	4.75039	8620.21	1.58346	12.4728	1.11621e-42	1.66031e-40	col-109	IV	1817311	1820253	-	1226	protein_coding	COLlagen [Source:UniProtKB/TrEMBL;Acc:Q9N527]	Collagen	6567	11666	11755	0	0	4	215.034	389.229	421.661	0	0	0.189295
WBGene00014148	1341.32	1621.65	1771.69	131.113	221.228	169.826	1578.22	174.056	3.17694	1.12611e-42	1.66142e-40	ZK909.3	I	14953490	14955492	+	774	protein_coding	-	-	1576	1945	1975	109	222	143	81.7419	102.79	112.217	8.20721	13.854	10.7192
WBGene00004104	424.695	735.372	772.367	0	5.97914	5.93799	644.145	3.97238	7.3023	3.63427e-42	5.31864e-40	pqn-13	V	5669611	5676111	-	2419	protein_coding	Prion-like-(Q/N-rich)-domain-bearing protein [Source:UniProtKB/TrEMBL;Acc:H2KYR7]	-	499	882	861	0	6	5	8.28122	14.9144	15.653	0	0.119806	0.119923
WBGene00015913	14589.4	25669.6	24984.8	2795.47	2930.78	2351.44	21748	2692.56	3.01375	5.64823e-42	8.19987e-40	C17F4.7	II	3245087	3246015	-	673	protein_coding	-	-	17142	30788	27852	2324	2941	1980	1022.53	1871.29	1820	201.248	211.078	170.694
WBGene00001077	3155	4064.55	4273.58	685.635	646.744	776.689	3831.05	703.023	2.4465	7.87455e-42	1.13412e-39	dpy-18	III	11372886	11377980	-	1840	protein_coding	Prolyl 4-hydroxylase subunit alpha-1 [Source:UniProtKB/Swiss-Prot;Acc:Q10576]	-	3707	4875	4764	570	649	654	80.8787	108.375	113.864	18.0537	17.0369	20.6219
WBGene00013007	28.9372	15.0076	34.9852	562.942	535.133	444.162	26.31	514.079	-4.29306	4.57304e-41	6.5344e-39	Y48E1B.8	II	13585705	13589033	+	1228	protein_coding	-	-	34	18	39	468	537	374	1.1115	0.599581	1.39668	22.2105	21.1222	17.6702
WBGene00003104	445.973	715.362	927.558	15.6373	23.9166	5.93799	696.297	15.1639	5.49854	5.01502e-41	7.10997e-39	mab-7	X	892228	898117	-	1280	protein_coding	Protein male abnormal 7 [Source:UniProtKB/Swiss-Prot;Acc:Q95Q39]	-	524	858	1034	13	24	5	16.4343	27.419	35.5256	0.591893	0.90566	0.226636
WBGene00021389	375.332	601.971	653.955	0	6.97567	8.31318	543.753	5.09628	6.70949	1.17932e-40	1.659e-38	Y38A10A.2	V	6057366	6063430	-	2015	protein_coding	-	DUF229	441	722	729	0	7	7	8.78604	14.6567	15.9105	0	0.167798	0.201554
WBGene00015335	372.779	623.649	689.837	15.6373	4.98262	16.6264	562.088	12.4154	5.52925	1.53318e-40	2.14021e-38	acdh-6	III	8561136	8563026	+	1330	protein_coding	Probable acyl-CoA dehydrogenase 6 [Source:UniProtKB/Swiss-Prot;Acc:P34275]	-	438	748	769	13	5	14	13.2206	23.0051	25.4276	0.569642	0.181586	0.610725
WBGene00014665	377.885	503.588	434.176	20.4488	17.9374	28.5023	438.55	22.2962	4.3061	1.55251e-40	2.15064e-38	C04G2.3	IV	10093061	10093511	+	451	pseudogene	-	Motile_Sperm	444	604	484	17	18	24	39.5217	54.7815	47.1954	2.19676	1.92779	3.08748
WBGene00018563	566.828	578.626	501.455	26.4631	41.854	49.8791	548.97	39.3987	3.79773	1.72783e-40	2.37538e-38	F47D12.7	III	6293247	6296022	-	1996	protein_coding	Kelch repeat and BTB domain-containing protein F47D12.7 [Source:UniProtKB/Swiss-Prot;Acc:Q09563]	Kelch_1	666	694	559	22	42	42	13.395	14.2224	12.3164	0.642351	1.01637	1.22084
WBGene00010987	439.164	499.419	393.808	0	5.97914	9.50078	444.13	5.15997	6.41237	3.28128e-40	4.47709e-38	R03C1.1	II	14907508	14910405	-	1412	protein_coding	-	-	516	599	439	0	6	8	14.6705	17.3527	13.6729	0	0.205249	0.328719
WBGene00022283	519.167	786.231	979.587	15.6373	38.8644	13.0636	761.661	22.5218	5.05636	2.37405e-39	3.21507e-37	lgc-27	II	4649085	4653280	+	1494	protein_coding	Ligand-Gated ion Channel [Source:UniProtKB/TrEMBL;Acc:H2KZY7]	Neur_chan_LBD	610	943	1092	13	39	11	16.3911	25.8187	32.1442	0.507111	1.26089	0.42718
WBGene00000251	2618.81	5561.14	8287.92	2.40574	7.97219	14.2512	5489.29	8.2097	9.38443	4.40833e-39	5.92578e-37	bli-1	II	10708765	10712156	+	3205	protein_coding	Cuticle collagen bli-1 [Source:UniProtKB/Swiss-Prot;Acc:Q09457]	Collagen	3077	6670	9239	2	8	12	38.5415	85.1279	126.773	0.0363674	0.120566	0.217231
WBGene00000684	987.268	1852.6	2695.66	110.664	107.625	103.321	1845.18	107.203	4.10524	4.47296e-39	5.96844e-37	col-110	IV	4608201	4609679	-	1029	protein_coding	COLlagen [Source:UniProtKB/TrEMBL;Acc:Q19592]	Collagen	1160	2222	3005	92	108	87	45.2556	88.3288	128.428	5.21054	5.06958	4.90539
WBGene00015634	450.228	529.434	642.293	32.4774	46.8366	41.5659	540.652	40.2933	3.74023	6.10026e-39	8.08039e-37	C09D4.3	I	5488309	5490626	+	1525	protein_coding	-	Pkinase	529	635	716	27	47	35	13.9257	17.0325	20.6478	1.03182	1.48865	1.33158
WBGene00007248	1657.08	1777.57	1593.17	137.127	114.6	236.332	1675.94	162.686	3.36798	7.74262e-39	1.01815e-36	catp-4	II	14593581	14597657	+	3137	protein_coding	Sodium/potassium-transporting ATPase subunit alpha [Source:UniProtKB/TrEMBL;Acc:G5EFV6]	E1-E2_ATPase	1947	2132	1776	114	115	199	24.9162	27.8001	24.8977	2.11788	1.77071	3.68051
WBGene00003526	482.57	635.321	614.484	48.1147	56.8019	35.6279	577.458	46.8482	3.61735	8.90303e-39	1.16233e-36	nas-7	II	7400544	7402724	-	1347	protein_coding	Zinc metalloproteinase nas-7 [Source:UniProtKB/Swiss-Prot;Acc:P55113]	Astacin	567	762	685	40	57	30	16.8984	23.1399	22.3642	1.73062	2.04395	1.29218
WBGene00007170	425.547	587.797	856.69	32.4774	19.9305	30.8775	623.345	27.7618	4.49808	3.19193e-38	4.13742e-36	B0393.5	III	4765833	4776342	+	3803	protein_coding	-	EGF_CA	500	705	955	27	20	26	5.27805	7.58292	11.0435	0.413759	0.25402	0.396658
WBGene00001570	472.357	913.795	1073.78	14.4344	31.8888	36.8155	819.977	27.7129	4.88173	3.22742e-38	4.15376e-36	gei-13	III	9631994	9637116	-	2957	protein_coding	Gex-3-interacting protein 13 [Source:UniProtKB/Swiss-Prot;Acc:P34478]	-	555	1096	1197	12	32	31	7.53479	15.1612	17.8022	0.236505	0.522712	0.608247
WBGene00011748	2121.77	2370.36	2002.23	98.6352	201.298	245.833	2164.79	181.922	3.57162	6.18029e-38	7.89815e-36	T13F2.9	IV	9768057	9768984	+	835	pseudogene	-	-	2493	2843	2232	82	202	207	119.858	139.272	117.554	5.72318	11.685	14.3831
WBGene00019759	363.417	584.462	603.72	21.6516	31.8888	28.5023	517.2	27.3476	4.23481	1.06251e-37	1.34835e-35	M03F4.6	X	4964413	4969459	-	1473	protein_coding	-	-	427	701	673	18	32	24	11.6374	19.4666	20.0929	0.712164	1.04933	0.945318
WBGene00022705	626.404	872.941	792.102	32.4774	59.7914	72.4435	763.816	54.9041	3.79545	1.35525e-37	1.70789e-35	ZK354.2	IV	5313405	5315525	+	1499	protein_coding	-	Pkinase	736	1047	883	27	60	61	19.7109	28.5706	25.9054	1.04972	1.93336	2.36101
WBGene00006366	1119.19	2892.3	3556.83	109.461	124.565	62.9427	2522.77	98.9897	4.66925	1.46252e-37	1.83037e-35	sym-1	X	14581654	14584374	+	2402	protein_coding	SYM-1 protein [Source:UniProtKB/TrEMBL;Acc:G5EFP4]	-	1315	3469	3965	91	125	53	21.9777	59.0752	72.594	2.2079	2.51363	1.28018
WBGene00007343	446.824	729.535	801.969	9.62294	5.97914	28.5023	659.443	14.7015	5.50885	2.18234e-37	2.71253e-35	C05E7.1	X	12941441	12943547	-	1005	protein_coding	-	-	525	875	894	8	6	24	20.9712	35.6136	39.1203	0.46391	0.288369	1.38553
WBGene00002266	2629.88	2920.64	2670.54	718.112	697.567	758.875	2740.35	724.851	1.91891	2.8096e-37	3.46842e-35	lec-3	II	9991160	10000350	+	2237	protein_coding	32 kDa beta-galactoside-binding lectin lec-3 [Source:UniProtKB/Swiss-Prot;Acc:Q09581]	-	3090	3503	2977	597	700	639	55.4526	64.0543	58.5253	15.5532	15.1146	16.5731
WBGene00000029	350.65	471.071	330.117	2.40574	5.97914	7.12559	383.946	5.17016	6.20192	3.12421e-37	3.83075e-35	abu-6	V	5160671	5161892	-	1174	protein_coding	Activated in Blocked Unfolded protein response [Source:UniProtKB/TrEMBL;Acc:O16501]	-	412	565	368	2	6	6	14.0883	19.6859	13.7851	0.0992823	0.246858	0.296519
WBGene00000678	7128.76	10922.2	11532.6	12.0287	16.9409	55.8171	9861.17	28.2622	8.4502	3.80103e-37	4.62935e-35	col-104	IV	1353636	1355305	-	921	protein_coding	COLlagen [Source:UniProtKB/TrEMBL;Acc:O44174]	Collagen	8376	13100	12856	10	17	47	365.096	581.816	613.871	0.632777	0.891566	2.96079
WBGene00020990	1790.7	2006.85	1580.62	172.01	292.978	260.084	1792.72	241.691	2.88869	4.84808e-37	5.86521e-35	W03D8.9	I	2784620	2786077	-	1116	protein_coding	-	-	2104	2407	1762	143	294	219	75.6852	88.2238	69.4341	7.46762	12.7247	11.3854
WBGene00002067	956.629	997.171	1203.85	122.693	126.559	178.14	1052.55	142.464	2.88674	5.58882e-37	6.71657e-35	ifp-1	X	9675844	9680169	-	2582	protein_coding	Intermediate filament protein ifp-1 [Source:UniProtKB/Swiss-Prot;Acc:Q09501]	Filament	1124	1196	1342	102	127	150	17.4759	18.9474	22.8574	2.30226	2.37581	3.37058
WBGene00008341	1638.35	1805.08	1513.34	359.658	382.665	328.965	1652.26	357.096	2.20934	7.69766e-37	9.19009e-35	ttr-44	V	13529562	13530744	-	651	protein_coding	TransThyretin-Related family domain [Source:UniProtKB/TrEMBL;Acc:Q18878]	-	1925	2165	1687	299	384	277	118.708	136.035	113.963	26.767	28.4914	24.687
WBGene00044620	289.372	487.747	451.22	8.42008	8.96871	16.6264	409.446	11.3384	5.1839	8.92139e-37	1.05815e-34	bus-4	IV	4688269	4691936	+	1278	protein_coding	Glycoprotein-N-acetylgalactosamine 3-beta-galactosyltransferase 1 [Source:UniProtKB/TrEMBL;Acc:O44563]	Fringe	340	585	503	7	9	14	10.6802	18.724	17.3088	0.319211	0.340154	0.635575
WBGene00000611	743.004	1065.54	1014.57	123.895	129.548	134.199	941.038	129.214	2.86437	9.63095e-37	1.13489e-34	col-34	IV	4243548	4244610	-	961	protein_coding	Cuticle collagen 34 [Source:UniProtKB/Swiss-Prot;Acc:P34687]	Collagen	873	1278	1131	103	130	113	36.4687	54.3978	51.7571	6.24632	6.53407	6.8222
WBGene00012547	348.097	421.88	463.779	28.8688	16.9409	14.2512	411.252	20.0203	4.36824	1.00781e-36	1.17992e-34	Y37D8A.5	III	12854051	12855315	-	1007	protein_coding	-	-	409	506	517	24	17	12	16.3051	20.5539	22.5783	1.38897	0.815424	0.691387
WBGene00016462	569.381	653.664	711.367	31.2746	67.7636	42.7535	644.804	47.2639	3.75796	1.17372e-36	1.36535e-34	C35E7.10	I	10810648	10812923	-	1506	protein_coding	Tyrosine-protein kinase [Source:UniProtKB/TrEMBL;Acc:H2KZ80]	Pkinase_Tyr	669	784	793	26	68	36	17.8333	21.2944	23.1568	1.00614	2.18096	1.38691
WBGene00020840	2160.93	2423.73	2159.22	139.533	319.884	191.203	2247.96	216.873	3.36974	1.92143e-36	2.22091e-34	spch-3	I	6098927	6099731	+	752	protein_coding	SPerm CHromatin enriched [Source:UniProtKB/TrEMBL;Acc:P91497]	-	2539	2907	2407	116	321	161	135.542	158.125	140.763	8.9898	20.6182	12.4216
WBGene00017814	804.283	1238.96	1230.76	49.3176	20.927	76.0063	1091.34	48.7503	4.49525	2.2187e-36	2.54827e-34	F26A10.2	X	7630905	7637172	-	3136	protein_coding	-	-	945	1486	1372	41	21	64	12.0972	19.3828	19.2402	0.761935	0.32345	1.18406
WBGene00020413	2017.94	2772.23	2251.61	60.1434	112.607	210.205	2347.26	127.652	4.20136	2.57715e-36	2.94135e-34	T10E9.3	I	6534072	6539193	+	1961	protein_coding	-	-	2371	3325	2510	50	113	177	48.5382	69.3566	56.2894	1.48594	2.78333	5.23679
WBGene00019026	600.021	720.364	608.205	31.2746	43.847	70.0683	642.863	48.3966	3.73335	3.53289e-36	4.00696e-34	F58A6.9	II	5158566	5158988	-	423	protein_coding	Major Sperm Protein [Source:UniProtKB/TrEMBL;Acc:G5EEW3]	-	705	864	678	26	44	59	66.9081	83.5502	70.4888	3.58214	5.02431	8.09247
WBGene00000893	369.374	463.568	733.793	0	5.97914	4.75039	522.245	3.57651	7.14038	3.60711e-36	4.06573e-34	cyn-17	V	5799673	5805666	+	1883	protein_coding	CYclophyliN [Source:UniProtKB/TrEMBL;Acc:A9D417]	-	434	556	818	0	6	4	9.25271	12.0781	19.1044	0	0.153909	0.123248
WBGene00019586	656.193	752.047	819.014	68.5635	92.6767	106.884	742.418	89.3747	3.05304	5.99019e-36	6.71012e-34	K09F6.3	II	2255172	2261101	+	4310	protein_coding	Protein-tyrosine-phosphatase [Source:UniProtKB/TrEMBL;Acc:O16728]	Y_phosphatase	771	902	913	57	93	90	7.18136	8.56058	9.31589	0.77074	1.04224	1.21153
WBGene00004398	4224.83	8597.68	10713.6	24.0574	4.98262	23.752	7845.35	17.5973	8.81054	6.04924e-36	6.73469e-34	rol-8	II	7544069	7545335	+	1131	protein_coding	Cuticle collagen 6 [Source:UniProtKB/Swiss-Prot;Acc:P18831]	Collagen	4964	10312	11943	20	5	20	176.197	372.953	464.389	1.03057	0.213536	1.02597
WBGene00010651	880.881	957.151	912.308	67.3606	105.632	131.823	916.78	101.605	3.17245	8.2563e-36	9.1358e-34	K08C9.2	I	11486895	11488471	-	842	protein_coding	-	-	1035	1148	1017	56	106	111	49.3467	55.7704	53.1178	3.87602	6.08076	7.64857
WBGene00015795	308.947	989.667	947.293	15.6373	19.9305	10.6884	748.636	15.4187	5.59169	9.50336e-36	1.0452e-33	C15F1.2	II	6979953	6988629	+	2642	protein_coding	-	-	363	1187	1056	13	20	9	5.51574	18.3777	17.5777	0.286761	0.365646	0.197642
WBGene00000789	3870.77	4296.34	5019.04	1080.18	1120.09	1008.27	4395.38	1069.51	2.03879	9.94442e-36	1.08712e-33	cpz-2	V	13381189	13383077	+	1564	protein_coding	CathePsin Z [Source:UniProtKB/TrEMBL;Acc:P92005]	Peptidase_C1	4548	5153	5595	898	1124	849	116.738	134.771	157.324	33.4618	34.7131	31.4949
WBGene00004813	105.536	60.0303	78.9411	669.998	875.944	773.126	81.5023	773.023	-3.24634	1.0111e-35	1.0987e-33	skr-7	V	4422406	4423065	+	660	protein_coding	SKR-7; SKp1 Related (Ubiquitin ligase complex component) [Source:UniProtKB/TrEMBL;Acc:G5EDY3]	Skp1_POZ	124	72	88	557	879	651	7.54236	4.46234	5.86367	49.1837	64.3293	57.2277
WBGene00004237	1591.54	1936.81	1712.48	378.903	416.547	395.47	1746.95	396.973	2.13721	1.06318e-35	1.14843e-33	ptr-23	I	14909240	14913083	+	3300	protein_coding	PaTched Related family [Source:UniProtKB/TrEMBL;Acc:G5EE13]	-	1870	2323	1909	315	418	333	22.7487	28.7945	25.4403	5.56297	6.11824	5.85463
WBGene00022160	723.429	1303.99	1415.56	78.1864	106.628	104.509	1147.66	96.441	3.57105	1.23638e-35	1.32761e-33	Y71G12B.25	I	1771388	1775933	-	1395	protein_coding	-	MFS_1	850	1564	1578	65	107	88	24.461	45.8603	49.7466	2.7155	3.70488	3.65997
WBGene00010254	699.598	812.911	675.484	72.1721	78.7254	111.634	729.331	87.5106	3.06102	1.73566e-35	1.85277e-33	F58E6.5	V	9753423	9754581	-	1045	protein_coding	Major sperm protein [Source:UniProtKB/TrEMBL;Acc:Q20981]	Motile_Sperm	822	975	753	60	79	94	31.578	38.1647	31.6891	3.34615	3.65153	5.21892
WBGene00022274	285.967	656.999	777.749	14.4344	7.97219	15.4388	573.572	12.6151	5.52211	1.84086e-35	1.95358e-33	Y73E7A.8	I	1634613	1644107	+	2381	protein_coding	-	-	336	788	867	12	8	13	5.66513	13.5376	16.0137	0.293719	0.162291	0.316777
WBGene00007778	674.066	737.873	585.779	63.752	91.6802	58.1923	665.906	71.2082	3.2184	1.89264e-35	1.99684e-33	C27D8.2	IV	12712765	12714771	+	1596	protein_coding	-	BACK	792	885	653	53	92	49	19.9215	22.6822	17.9933	1.93532	2.78432	1.78128
WBGene00010738	952.373	1615.82	2191.51	116.678	148.482	124.698	1586.57	129.953	3.60811	2.38947e-35	2.50646e-33	K10D3.4	I	7134738	7139973	-	3422	protein_coding	-	Kunitz_BPTI	1119	1938	2443	97	149	105	13.1274	23.1658	31.396	1.65197	2.10315	1.78024
WBGene00044447	317.458	298.484	367.794	9.62294	16.9409	14.2512	327.912	13.605	4.57757	2.44139e-35	2.53794e-33	ZK688.10	III	7895752	7897025	-	935	protein_coding	-	-	373	358	410	8	17	12	16.015	15.6619	19.2843	0.498642	0.878216	0.744627
WBGene00016161	536.189	453.563	493.382	38.4918	43.847	59.3799	494.378	47.2396	3.3893	2.44745e-35	2.53794e-33	C27D6.3	II	5173710	5174470	-	532	protein_coding	-	-	630	544	550	32	44	50	47.5399	41.8274	45.4655	3.50549	3.99489	5.4529
WBGene00017678	3196.71	6224.81	6785.34	655.563	458.401	457.225	5402.29	523.73	3.36713	2.6379e-35	2.71988e-33	asp-12	V	8269254	8272058	+	1338	protein_coding	ASpartyl Protease [Source:UniProtKB/TrEMBL;Acc:O01531]	Asp	3756	7466	7564	545	460	385	112.694	228.247	248.614	23.7383	16.606	16.6945
WBGene00015516	592.361	650.329	686.249	32.4774	72.7462	52.2543	642.98	52.4927	3.60428	4.73557e-35	4.85517e-33	C06A8.6	II	7772499	7773914	+	1215	protein_coding	-	-	696	780	765	27	73	44	22.9965	26.2598	27.6896	1.29508	2.90209	2.1011
WBGene00015024	1006.84	1243.96	1100.69	70.9692	75.7358	149.637	1117.16	98.7808	3.50263	6.97718e-35	7.11319e-33	B0205.10	I	10708363	10710376	+	1503	protein_coding	-	-	1183	1492	1227	59	76	126	31.5977	40.6054	35.9018	2.28772	2.44241	4.86386
WBGene00270321	890.243	1118.9	1034.31	111.867	61.7845	40.3783	1014.48	71.3432	3.83284	7.61523e-35	7.72032e-33	Y41C4A.32	III	11721706	11723602	+	990	protein_coding	-	WD40	1046	1342	1153	93	62	34	42.4157	55.4487	51.2183	5.47467	3.02497	1.99257
WBGene00013785	264.69	333.502	357.926	13.2315	10.9618	14.2512	318.706	12.8148	4.64378	1.17306e-34	1.18264e-32	nep-23	IV	16920341	16924071	+	2212	protein_coding	NEPrilysin metallopeptidase family [Source:UniProtKB/TrEMBL;Acc:Q9U2T1]	-	311	400	399	11	11	12	5.64423	7.39688	7.93266	0.289813	0.240199	0.31475
WBGene00012791	353.204	709.525	947.293	3.6086	0.996524	3.56279	670.007	2.72264	7.99011	1.26419e-34	1.26748e-32	Y43D4A.5	IV	16775827	16785172	+	4773	protein_coding	-	-	415	851	1056	3	1	3	3.49049	7.2931	9.72979	0.0366303	0.0101198	0.0364669
WBGene00004098	412.78	538.606	458.396	0	1.99305	5.93799	469.927	2.64368	7.48758	1.48053e-34	1.47621e-32	pqn-2	V	10382442	10384063	+	1401	protein_coding	Prion-like-(Q/N-rich)-domain-bearing protein [Source:UniProtKB/TrEMBL;Acc:Q17401]	-	485	646	511	0	2	5	13.8974	18.8612	16.0403	0	0.0689534	0.207062
WBGene00010835	245.966	725.367	728.411	12.0287	6.97567	7.12559	566.581	8.70998	6.03382	2.48142e-34	2.46068e-32	M03B6.3	X	13861277	13864292	-	2034	protein_coding	-	-	289	870	812	10	7	6	5.70396	17.4961	17.5564	0.286523	0.166231	0.171147
WBGene00012648	248.519	614.477	795.69	10.8258	6.97567	5.93799	552.896	7.91316	6.13342	2.69269e-34	2.65567e-32	Y39A1A.9	III	10630070	10633501	-	1953	protein_coding	-	-	292	737	887	9	7	5	6.0022	15.4362	19.9734	0.268566	0.173125	0.148538
WBGene00021309	312.351	530.268	581.293	2.40574	8.96871	17.814	474.638	9.72947	5.60935	2.951e-34	2.89469e-32	Y32G9B.1	V	1823077	1830073	-	1777	protein_coding	-	-	367	636	648	2	9	15	8.29103	14.6401	16.0368	0.0655923	0.244635	0.489749
WBGene00010953	5.10656	4.16877	6.2794	324.774	407.578	200.704	5.18491	311.019	-5.91232	1.06089e-33	1.03505e-31	clec-190	IV	15124931	15126122	-	765	protein_coding	C-type LECtin [Source:UniProtKB/TrEMBL;Acc:Q9NAP0]	-	6	5	7	270	409	169	0.314861	0.267351	0.402409	20.569	25.8241	12.8172
WBGene00020237	916.627	1033.02	920.381	156.373	163.43	203.079	956.677	174.294	2.45746	1.3287e-33	1.28941e-31	phat-4	V	4129904	4130909	+	893	protein_coding	PHAryngeal gland Toxin-related [Source:UniProtKB/TrEMBL;Acc:O16424]	ShTK	1077	1239	1026	130	164	171	48.4166	56.7536	50.5274	8.48403	8.87067	11.11
WBGene00007600	285.116	510.258	466.47	9.62294	21.9235	13.0636	420.615	14.87	4.80128	1.77502e-33	1.71336e-31	C15C6.1	I	12202232	12203717	+	834	protein_coding	-	-	335	612	520	8	22	11	16.1253	30.0164	27.42	0.559029	1.27415	0.765237
WBGene00003887	1486.86	1762.56	1655.97	394.541	411.564	407.346	1635.13	404.484	2.01505	2.0159e-33	1.93558e-31	osm-7	III	13576188	13580662	+	2095	protein_coding	-	-	1747	2114	1846	328	413	343	33.4764	41.2757	38.7506	9.12431	9.52204	9.49903
WBGene00012261	1603.46	3969.51	4264.61	27.666	32.8853	11.876	3279.19	24.1424	7.08069	2.22204e-33	2.12228e-31	lpr-3	X	11057401	11059794	+	2067	protein_coding	LiPocalin-Related protein [Source:UniProtKB/TrEMBL;Acc:G5EEA2]	-	1884	4761	4754	23	33	10	36.5906	94.2175	101.146	0.648481	0.771148	0.280691
WBGene00219313	101.28	76.7054	93.294	842.008	580.973	686.432	90.4265	703.138	-2.95882	2.36894e-33	2.25074e-31	C17E4.20	I	9414456	9416703	+	1687	protein_coding	-	-	119	92	104	700	583	578	2.83179	2.23073	2.71112	24.182	16.6923	19.8784
WBGene00016805	245.966	511.925	660.234	3.6086	3.98609	5.93799	472.709	4.5109	6.71751	2.3982e-33	2.26668e-31	C50D2.1	II	111621	114454	+	1877	protein_coding	-	-	289	614	736	3	4	5	6.18106	13.3807	17.2443	0.0931466	0.102934	0.154552
WBGene00020187	1383.88	1330.67	1235.25	123.895	204.287	223.268	1316.6	183.817	2.8389	2.70057e-33	2.53923e-31	gsp-4	I	3838237	3839899	-	1379	protein_coding	Serine/threonine-protein phosphatase PP1-delta [Source:UniProtKB/Swiss-Prot;Acc:P91420]	Metallophos	1626	1596	1377	103	205	188	47.3354	47.3416	43.9137	4.35294	7.18048	7.90975
WBGene00020707	460.441	662.835	870.146	33.6803	21.9235	52.2543	664.474	35.9527	4.21766	2.994e-33	2.80063e-31	wago-10	V	343428	347623	+	3200	protein_coding	Piwi-like protein [Source:UniProtKB/TrEMBL;Acc:Q9TXN7]	Piwi	541	795	970	28	22	44	6.78699	10.1623	13.3307	0.509939	0.332075	0.79776
WBGene00012809	1045.99	1290.65	1068.4	96.2294	114.6	184.078	1135.01	131.636	3.1096	3.23305e-33	3.00873e-31	Y43F8A.2	V	19371553	19376247	+	1672	protein_coding	-	-	1229	1548	1191	80	115	155	29.5084	37.8712	31.3261	2.78846	3.3222	5.37854
WBGene00017430	2284.33	2693.03	2176.26	564.145	422.526	535.607	2384.54	507.426	2.23373	4.33631e-33	4.01485e-31	bcl-11	V	6356025	6362997	+	3812	protein_coding	Mammalian BCL (B cell lymphoma) gene homologs [Source:UniProtKB/TrEMBL;Acc:H2KZR6]	-	2684	3230	2426	469	424	451	28.2657	34.6596	27.9878	7.17018	5.37251	6.86425
WBGene00006449	1498.77	1713.37	1885.62	80.5922	117.59	218.518	1699.25	138.9	3.61392	4.42133e-33	4.07279e-31	alg-4	III	9887210	9891458	-	3496	protein_coding	-	Piwi	1761	2055	2102	67	118	184	20.2217	24.0444	26.4419	1.1169	1.63033	3.05363
WBGene00004122	838.327	993.002	957.16	167.199	160.44	195.954	929.496	174.531	2.41425	4.55211e-33	4.17208e-31	pqn-35	II	4612989	4626107	+	1823	protein_coding	Prion-like-(Q/N-rich)-domain-bearing protein [Source:UniProtKB/TrEMBL;Acc:Q8MQ61]	-	985	1191	1067	139	161	165	21.691	26.7238	25.74	4.44363	4.26583	5.2513
WBGene00020140	643.426	902.956	886.293	26.4631	45.8401	79.5691	810.892	50.6241	4.00277	5.17181e-33	4.71623e-31	ant-1.4	IV	8459178	8460327	-	1041	protein_coding	Adenine Nucleotide Translocator; Mitochondrial adenine nucleotide translocase 1.4 [Source:UniProtKB/TrEMBL;Acc:G5EFU2]	Mito_carr	756	1083	988	22	46	67	29.1542	42.5551	41.7385	1.23164	2.13438	3.73416
WBGene00000634	511.507	844.594	614.484	0	4.98262	0	656.862	1.66087	8.47338	9.45188e-33	8.57616e-31	col-58	I	6311229	6312413	+	994	protein_coding	COLlagen [Source:UniProtKB/TrEMBL;Acc:P91274]	Collagen	601	1013	685	0	5	0	24.2727	41.6866	30.3064	0	0.242967	0
WBGene00010808	65.5342	30.0152	27.8088	621.883	613.859	561.734	41.1194	599.158	-3.86372	1.05493e-32	9.5243e-31	sepa-1	I	13298209	13300716	-	2216	protein_coding	-	KIX	77	36	31	517	616	473	1.39492	0.664518	0.615209	13.5966	13.4269	12.384
WBGene00008732	245.966	406.039	371.382	8.42008	14.9479	13.0636	341.129	12.1438	4.79992	1.32794e-32	1.19298e-30	F13B12.4	IV	10444583	10449899	-	1641	protein_coding	Putative pyridoxal-phosphate dependent protein F13B12.4 [Source:UniProtKB/Swiss-Prot;Acc:Q19374]	PALP	289	487	414	7	15	11	7.06999	12.1393	11.0949	0.248599	0.441516	0.388914
WBGene00001072	914.925	2150.25	2614.92	149.156	112.607	122.323	1893.37	128.028	3.88755	1.90429e-32	1.70233e-30	dpy-10	II	6710156	6712931	-	1678	protein_coding	Cuticle collagen dpy-10 [Source:UniProtKB/Swiss-Prot;Acc:P35800]	Collagen	1075	2579	2915	124	113	103	25.7185	62.8685	76.3972	4.30665	3.25275	3.56135
WBGene00007479	546.402	896.286	1343.79	44.5061	62.781	26.1272	928.827	44.4714	4.37657	2.00061e-32	1.77966e-30	C09F9.2	II	14705512	14712800	+	5133	protein_coding	-	TIL	642	1075	1498	37	63	22	5.02104	8.56665	12.8343	0.420088	0.592834	0.248668
WBGene00012012	358.31	411.041	495.176	38.4918	26.9061	39.1907	421.509	34.8629	3.60346	2.24172e-32	1.98442e-30	T25B9.6	IV	10758126	10760795	+	1958	protein_coding	-	-	421	493	552	32	27	33	8.63175	10.2993	12.3982	0.952461	0.666063	0.977846
WBGene00001113	1398.35	2318.67	2281.22	328.383	279.027	302.837	1999.41	303.416	2.72085	2.26289e-32	1.99343e-30	dur-1	IV	9921955	9928223	-	3350	protein_coding	Dauer Up-Regulated [Source:UniProtKB/TrEMBL;Acc:A0A061ACN9]	-	1643	2781	2543	273	280	255	19.6889	33.9571	33.3835	4.74928	4.03717	4.41636
WBGene00009218	988.119	1594.97	1719.66	206.893	199.305	175.764	1434.25	193.988	2.88597	3.18289e-32	2.79033e-30	acs-20	IV	12392121	12398706	-	2479	protein_coding	Fatty Acid CoA Synthetase family [Source:UniProtKB/TrEMBL;Acc:Q19878]	AMP-binding	1161	1913	1917	172	200	148	18.8012	31.5655	34.0076	4.04354	3.89688	3.46381
WBGene00018895	294.478	366.018	317.558	13.2315	11.9583	23.752	326.018	16.3139	4.33226	4.82142e-32	4.20646e-30	F55F8.7	I	5659450	5661272	-	1583	protein_coding	Protein-tyrosine-phosphatase [Source:UniProtKB/TrEMBL;Acc:P91345]	Y_phosphatase	346	439	354	11	12	20	8.77455	11.3438	9.83452	0.404969	0.366154	0.733024
WBGene00015931	418.738	441.056	449.426	43.3033	51.8192	58.1923	436.407	51.1049	3.09333	5.52723e-32	4.77783e-30	C17H12.5	IV	6815912	6817654	-	1436	protein_coding	-	Y_phosphatase	492	529	501	36	52	49	13.7544	15.0687	15.3431	1.46103	1.74909	1.97975
WBGene00007938	279.159	579.46	717.646	24.0574	18.934	17.814	525.421	20.2684	4.69863	5.52899e-32	4.77783e-30	C34F6.1	X	11192485	11196841	-	3486	protein_coding	-	Kunitz_BPTI	328	695	800	20	19	15	3.77725	8.15514	10.0924	0.334359	0.263263	0.249651
WBGene00012917	513.209	787.065	1117.73	70.9692	58.7949	64.1303	806.002	64.6315	3.64213	5.9625e-32	5.12803e-30	Y46G5A.29	II	12856200	12862058	+	2503	protein_coding	-	ShTK	603	944	1246	59	59	54	9.67133	15.4271	21.8921	1.37373	1.13856	1.25171
WBGene00014003	1129.4	1554.12	1795.91	196.068	263.082	225.644	1493.14	228.264	2.70786	6.7709e-32	5.79583e-30	ZK593.3	IV	10916597	10917718	+	615	protein_coding	-	-	1327	1864	2002	163	264	190	86.6215	123.978	143.159	15.4462	20.7345	17.9245
WBGene00007977	617.042	673.674	601.029	15.6373	45.8401	54.6295	630.582	38.7023	4.02062	8.60969e-32	7.33521e-30	gska-3	I	8749616	8751397	-	1298	protein_coding	Glycogen Synthase Kinase Alpha subunit [Source:UniProtKB/TrEMBL;Acc:Q93344]	Pkinase	725	808	670	13	46	46	22.423	25.4631	22.7003	0.583685	1.71178	2.05614
WBGene00004969	1834.96	1668.34	1496.29	377.701	433.488	383.594	1666.53	398.261	2.06421	8.77315e-32	7.43955e-30	spe-15	I	1446497	1465358	+	3889	protein_coding	-	Myosin_head	2156	2001	1668	314	435	323	22.2557	21.0467	18.8621	4.70546	5.40276	4.81874
WBGene00002282	304.691	693.684	844.131	30.0717	21.9235	22.5644	614.169	24.8532	4.63076	1.10076e-31	9.29091e-30	let-4	X	14577935	14580921	+	2511	protein_coding	Leucine-rich repeat-containing protein let-4 [Source:UniProtKB/Swiss-Prot;Acc:Q93373]	-	358	832	941	25	22	19	5.72356	13.5535	16.4806	0.580234	0.423194	0.439012
WBGene00013771	1054.5	982.997	1157.2	108.258	117.59	193.578	1064.9	139.809	2.93106	1.353e-31	1.13671e-29	Y113G7C.1	V	20317742	20324024	+	4638	protein_coding	Protein-tyrosine-phosphatase [Source:UniProtKB/TrEMBL;Acc:Q9XWA6]	Y_phosphatase	1239	1179	1290	90	118	163	10.7243	10.3982	12.2318	1.13089	1.2289	2.03904
WBGene00020550	411.078	663.669	724.823	39.6946	46.8366	60.5675	599.856	49.0329	3.61341	1.67576e-31	1.40138e-29	T17H7.1	III	740613	742974	+	2269	protein_coding	-	-	483	796	808	33	47	51	8.54559	14.35	15.6606	0.847597	1.00052	1.30408
WBGene00006955	269.796	419.379	453.014	12.0287	18.934	23.752	380.73	18.2382	4.38112	1.86964e-31	1.55634e-29	wrt-9	X	1576637	1591296	+	2064	protein_coding	WaRThog (Hedgehog-like family) [Source:UniProtKB/TrEMBL;Acc:O61737]	-	317	503	505	10	19	20	6.16566	9.96855	10.76	0.282358	0.444639	0.562198
WBGene00011938	2474.98	4224.64	4941.89	566.551	564.032	501.166	3880.5	543.917	2.83462	1.89197e-31	1.56432e-29	alh-13	X	12782396	12787146	+	2571	protein_coding	Probable delta-1-pyrroline-5-carboxylate synthase Glutamate 5-kinase Gamma-glutamyl phosphate reductase [Source:UniProtKB/Swiss-Prot;Acc:P54889]	AA_kinase	2908	5067	5509	471	566	422	45.4069	80.6163	94.2327	10.6765	10.6336	9.52313
WBGene00007733	1367.71	1481.58	1088.13	151.561	211.263	242.27	1312.47	201.698	2.70137	1.89646e-31	1.56432e-29	smz-1	IV	12455097	12456175	+	978	protein_coding	Sperm Meiosis PDZ domain containing proteins [Source:UniProtKB/TrEMBL;Acc:Q18167]	-	1607	1777	1213	126	212	204	65.964	74.3229	54.5447	7.5083	10.4703	12.1021
WBGene00004965	680.874	691.183	617.176	58.9405	76.7323	106.884	663.078	80.8522	3.03652	2.12856e-31	1.74783e-29	spe-11	I	5330578	5332194	-	1002	protein_coding	Spermatocyte protein spe-11 [Source:UniProtKB/Swiss-Prot;Acc:P54217]	-	800	829	688	49	77	90	32.0518	33.8424	30.1961	2.84996	3.71182	5.21128
WBGene00008724	842.582	927.135	723.925	64.9549	106.628	123.51	831.214	98.3644	3.07724	2.47903e-31	2.02644e-29	F13A7.1	V	16376239	16377949	-	1141	protein_coding	Major sperm protein [Source:UniProtKB/TrEMBL;Acc:O17799]	Motile_Sperm	990	1112	807	54	107	104	34.8321	39.8651	31.1042	2.75815	4.52962	5.28831
WBGene00004115	243.413	442.724	433.279	9.62294	9.96524	19.0016	373.138	12.8632	4.86744	2.91873e-31	2.37517e-29	pqn-26	I	8771275	8777514	-	2157	protein_coding	Prion-like-(Q/N-rich)-domain-bearing protein [Source:UniProtKB/TrEMBL;Acc:O45322]	-	286	531	483	8	10	16	5.32287	10.0697	9.84754	0.216147	0.223931	0.430367
WBGene00009787	1078.33	986.332	1132.98	3888.87	5301.51	4077.02	1065.88	4422.47	-2.05308	2.93997e-31	2.38177e-29	F46F2.3	X	15259579	15260290	-	628	protein_coding	-	-	1267	1183	1263	3233	5320	3433	80.9928	77.0547	88.4453	300.024	409.181	317.164
WBGene00008950	320.862	286.812	395.602	18.043	24.9131	14.2512	334.425	19.0691	4.11927	3.11318e-31	2.51088e-29	wht-5	IV	12337577	12340436	+	2176	protein_coding	WHiTe (Drosophila) related ABC transporter [Source:UniProtKB/TrEMBL;Acc:Q19585]	ABC2_membrane	377	344	441	15	25	12	6.95524	6.46656	8.91273	0.401738	0.554939	0.319957
WBGene00007934	1907.3	2986.51	2998.86	212.908	417.543	267.21	2630.89	299.22	3.13389	3.83746e-31	3.08134e-29	C34E7.4	X	12932205	12934978	-	1135	protein_coding	-	-	2241	3582	3343	177	419	225	79.2639	129.093	129.53	9.0884	17.8313	11.5015
WBGene00021007	861.306	887.115	871.94	34.8832	59.7914	105.696	873.454	66.7903	3.71019	3.93691e-31	3.14727e-29	W03F11.4	I	2235617	2241210	-	4231	protein_coding	Protein-tyrosine-phosphatase [Source:UniProtKB/TrEMBL;Acc:O01777]	Y_phosphatase	1012	1064	972	29	60	89	9.60212	10.2866	10.1031	0.399452	0.684971	1.22044
WBGene00022789	369.374	576.125	436.867	0	4.98262	1.1876	460.789	2.05674	7.69782	4.9802e-31	3.96384e-29	lron-2	V	9284129	9287617	-	2162	protein_coding	ELRR (Extracellular Leucine-Rich Repeat) ONly [Source:UniProtKB/TrEMBL;Acc:Q23580]	-	434	691	487	0	5	1	8.05868	13.0736	9.90613	0	0.111706	0.0268357
WBGene00012554	760.026	986.332	950.881	174.416	164.426	140.137	899.08	159.66	2.49307	5.05523e-31	4.006e-29	Y37D8A.16	III	12915118	12918675	-	676	protein_coding	-	-	893	1183	1060	145	165	118	53.0316	71.5833	68.9588	12.5006	11.7897	10.1276
WBGene00016398	257.881	312.658	390.22	16.8402	14.9479	20.1892	320.253	17.3257	4.21386	5.41887e-31	4.27549e-29	C34D4.2	IV	7154656	7156010	+	1138	protein_coding	Serine/threonine-protein phosphatase [Source:UniProtKB/TrEMBL;Acc:Q27475]	Metallophos	303	375	435	14	15	17	10.6888	13.4792	16.8104	0.716962	0.636668	0.866714
WBGene00016675	239.157	386.028	396.499	9.62294	17.9374	13.0636	340.562	13.5413	4.63703	5.49179e-31	4.31427e-29	C45G9.4	III	5062706	5063862	+	922	protein_coding	-	-	281	463	442	8	18	11	12.235	20.5411	21.0825	0.505672	0.942987	0.692199
WBGene00000019	323.415	362.683	386.632	37.2889	33.8818	30.8775	357.577	34.0161	3.39426	5.94041e-31	4.64658e-29	abt-1	IV	10206189	10214911	-	4761	protein_coding	ABC Transporter family [Source:UniProtKB/TrEMBL;Acc:S6EZS3]	ABC_tran	380	435	431	31	34	26	3.20417	3.73736	3.98116	0.379467	0.344941	0.316843
WBGene00022180	380.439	421.046	468.264	42.1004	18.934	19.0016	423.25	26.6786	3.99884	7.02836e-31	5.47398e-29	Y71H2AM.15	III	2747130	2756512	-	3050	protein_coding	-	-	447	505	522	35	19	16	5.88352	6.77276	7.52665	0.668772	0.300897	0.304361
WBGene00015689	687.683	762.886	604.617	33.6803	68.7601	80.7566	685.062	61.0657	3.4846	7.23652e-31	5.61202e-29	spch-2	I	6274575	6275291	-	664	protein_coding	SPerm CHromatin enriched [Source:UniProtKB/TrEMBL;Acc:P91026]	-	808	915	674	28	69	68	48.8509	56.3673	44.6398	2.45754	5.01932	5.94169
WBGene00020414	2776.27	2646.34	2459.73	175.619	293.975	432.286	2627.45	300.626	3.12757	1.05947e-30	8.18138e-29	T10E9.4	I	6525045	6528689	+	2100	protein_coding	-	-	3262	3174	2742	146	295	364	62.3583	61.8246	57.4221	4.05176	6.78526	10.0566
WBGene00020116	554.913	576.125	522.985	40.8975	67.7636	76.0063	551.341	61.5558	3.15998	1.08453e-30	8.33936e-29	moa-1	III	1963566	1969902	-	3880	protein_coding	Modifier Of Apl-1 activity [Source:UniProtKB/TrEMBL;Acc:C3JXD8]	Y_phosphatase	652	691	583	34	68	64	6.74599	7.28484	6.60796	0.51069	0.846528	0.957012
WBGene00001603	991.523	1129.74	1050.45	102.244	168.413	186.453	1057.24	152.37	2.79294	2.21309e-30	1.69456e-28	gln-2	III	9943243	9944823	-	1278	protein_coding	Probable glutamine synthetase [Source:UniProtKB/Swiss-Prot;Acc:P34497]	-	1165	1355	1171	85	169	157	36.5953	43.3693	40.2955	3.87613	6.38734	7.12751
WBGene00022760	239.157	299.318	281.676	4.81147	11.9583	4.75039	273.384	7.17338	5.21286	4.15221e-30	3.16598e-28	ZK546.3	II	4939899	4940282	+	384	pseudogene	-	Motile_Sperm	281	359	314	4	12	4	29.3768	38.2417	35.9608	0.60707	1.50943	0.604363
WBGene00007777	485.123	551.946	471.852	32.4774	65.7706	48.6915	502.974	48.9798	3.35076	5.58157e-30	4.23802e-28	C27D8.1	IV	12717831	12719391	+	1127	protein_coding	-	Pkinase	570	662	526	27	66	41	20.304	24.0275	20.5254	1.39621	2.82868	2.11071
WBGene00020356	554.062	695.351	613.587	3.6086	28.8992	34.4403	621	22.316	4.78871	7.97945e-30	6.03346e-28	T08B6.9	IV	4890843	4894085	+	1658	protein_coding	-	-	651	834	684	3	29	29	15.7625	20.5757	18.1427	0.10545	0.844846	1.01481
WBGene00000771	326.82	361.016	420.72	25.2602	36.8714	36.8155	369.519	32.9824	3.48111	8.08034e-30	6.0844e-28	cpb-2	II	6192784	6195170	+	1847	protein_coding	Cytoplasmic polyadenylation element-binding protein 2 [Source:UniProtKB/Swiss-Prot;Acc:Q18317]	-	384	433	469	21	37	31	8.3463	9.58948	11.167	0.662617	0.967607	0.973787
WBGene00004000	466.399	417.711	333.705	45.709	36.8714	40.3783	405.939	40.9862	3.31164	8.58142e-30	6.435e-28	pgp-6	X	10871181	10877465	-	4052	protein_coding	p-GlycoProtein related [Source:UniProtKB/TrEMBL;Acc:Q1ZXU6]	ABC_membrane	548	501	372	38	37	34	5.42926	5.05757	4.03742	0.546543	0.441059	0.486832
WBGene00016453	88.5137	18.3426	49.3382	1086.19	1174.9	938.202	52.0648	1066.43	-4.35715	9.48364e-30	7.08229e-28	vet-2	I	10846777	10850103	+	2476	protein_coding	Very Early Transcript [Source:UniProtKB/TrEMBL;Acc:H1ZUW7]	-	104	22	55	903	1179	790	1.68621	0.363451	0.976884	21.2543	23	18.5117
WBGene00009313	392.354	518.595	587.573	39.6946	12.9548	33.2527	499.507	28.6341	4.14128	9.74177e-30	7.24524e-28	F32B4.2	I	11512840	11513853	-	644	protein_coding	-	-	461	622	655	33	13	28	28.7372	39.5074	44.7287	2.98633	0.975038	2.52256
WBGene00022410	2130.29	2906.47	2666.06	414.989	283.013	515.417	2567.6	404.473	2.66797	1.57641e-29	1.16764e-27	Y97E10C.1	V	7728813	7730317	+	1197	protein_coding	-	-	2503	3486	2972	345	284	434	83.9453	119.126	109.191	16.7971	11.4601	21.0361
WBGene00003768	232.348	247.625	291.544	7.21721	7.97219	13.0636	257.172	9.41766	4.77851	1.66042e-29	1.22486e-27	nlp-30	V	3981980	3982741	+	714	protein_coding	Neuropeptide-like protein 30 QWGYGGY-amide GYGGYGGY-amide GYGGY-amide GMW-amide PYGGYGW-amide [Source:UniProtKB/Swiss-Prot;Acc:O44663]	-	273	297	325	6	8	11	15.3495	17.015	20.0178	0.489737	0.541197	0.893848
WBGene00021850	341.288	715.362	892.572	30.0717	34.8783	43.9411	649.741	36.2971	4.1624	1.95315e-29	1.43497e-27	Y54F10AM.6	III	2508848	2511802	+	1169	protein_coding	-	-	401	858	995	25	35	37	13.7708	30.0225	37.4317	1.24634	1.44616	1.83635
WBGene00011401	514.911	629.485	542.72	37.2889	76.7323	59.3799	562.372	57.8004	3.27429	2.01666e-29	1.47566e-27	T03F6.6	III	13378441	13380409	-	776	protein_coding	Receptor expression-enhancing protein [Source:UniProtKB/TrEMBL;Acc:Q8WQD3]	TB2_DP1_HVA22	605	755	605	31	77	50	31.2985	39.7978	34.2866	2.32815	4.79284	3.73833
WBGene00000399	238.306	501.92	609.102	15.6373	16.9409	5.93799	449.776	12.8387	5.11896	2.19467e-29	1.59946e-27	cdh-7	II	14843177	14850905	+	4476	protein_coding	CaDHerin family [Source:UniProtKB/TrEMBL;Acc:O62328]	Cadherin	280	602	679	13	17	5	2.51129	5.50149	6.6713	0.169264	0.183452	0.0648111
WBGene00009202	25.5328	11.6726	17.9412	371.686	286.999	274.335	18.3822	311.007	-4.08139	2.94555e-29	2.13812e-27	aptf-4	II	8590984	8593010	+	1867	protein_coding	AP-2 Transcription Factor family [Source:UniProtKB/TrEMBL;Acc:Q19863]	TF_AP-2	30	14	20	309	288	231	0.64507	0.306731	0.471104	9.64549	7.45096	7.17855
WBGene00004025	2939.68	4374.71	5141.04	823.965	707.532	618.738	4151.81	716.745	2.53426	3.00444e-29	2.17218e-27	phy-2	IV	12211098	12215987	-	1735	protein_coding	Prolyl 4-hydroxylase subunit alpha-2 [Source:UniProtKB/Swiss-Prot;Acc:Q20065]	-	3454	5247	5731	685	710	521	79.9195	123.704	145.265	23.0092	19.7662	17.4224
WBGene00000653	14529.9	22483	22225.5	16.8402	26.9061	93.8202	19746.1	45.8555	8.75187	3.23532e-29	2.32982e-27	col-77	II	8358228	8359381	-	1024	protein_coding	COLlagen [Source:UniProtKB/TrEMBL;Acc:Q21562]	Collagen	17072	26966	24776	14	27	79	669.29	1077.19	1064.05	0.79678	1.27358	4.47607
WBGene00008482	397.46	422.714	521.19	10.8258	35.8749	11.876	447.122	19.5255	4.48864	4.23093e-29	3.03473e-27	cut-4	II	10436144	10440087	+	1787	protein_coding	CUTiclin [Source:UniProtKB/TrEMBL;Acc:Q19053]	-	467	507	581	9	36	10	10.4911	11.6053	14.2982	0.293513	0.973065	0.324672
WBGene00022538	519.167	539.439	614.484	55.3319	57.7984	91.445	557.697	68.1918	3.03485	4.50644e-29	3.20964e-27	ZC190.4	V	8666065	8671680	+	2972	protein_coding	-	SAM_1	610	647	685	46	58	77	8.23969	8.90491	10.1361	0.902026	0.942634	1.50318
WBGene00017904	1545.58	1655.84	1603.04	422.207	375.689	293.337	1601.49	363.744	2.13824	4.51015e-29	3.20964e-27	lim-8	III	6802788	6816132	+	4204	protein_coding	LIM domain family [Source:UniProtKB/TrEMBL;Acc:Q95QI2]	LIM	1816	1986	1787	351	377	247	17.3413	19.3237	18.6936	4.8658	4.33154	3.40882
WBGene00000039	1888.58	4027.87	4658.42	19.2459	38.8644	65.3179	3524.96	41.1427	6.42093	5.6616e-29	4.01332e-27	acn-1	X	5092458	5097067	-	3109	protein_coding	Inactive angiotensin-converting enzyme-related protein [Source:UniProtKB/Swiss-Prot;Acc:Q18581]	Peptidase_M2	2219	4831	5193	16	39	55	28.6527	63.5609	73.4562	0.299923	0.60591	1.02639
WBGene00016329	242.562	376.857	654.852	4.81147	14.9479	5.93799	424.757	8.56577	5.59771	7.43863e-29	5.25249e-27	osr-1	I	5200258	5203504	-	2124	protein_coding	Osmotic stress resistance protein [Source:UniProtKB/TrEMBL;Acc:G5EEJ4]	-	285	452	730	4	15	5	5.38667	8.70478	15.1147	0.109753	0.341115	0.136579
WBGene00010072	228.944	264.3	321.147	7.21721	7.97219	15.4388	271.464	10.2094	4.74272	8.61102e-29	6.05675e-27	F54F12.1	III	13049588	13055485	-	4122	protein_coding	Protein-tyrosine-phosphatase [Source:UniProtKB/TrEMBL;Acc:O17889]	Y_phosphatase	269	317	358	6	8	13	2.61984	3.14576	3.81949	0.0848308	0.0937445	0.18298
WBGene00011911	503.847	535.271	506.838	38.4918	66.7671	72.4435	515.318	59.2341	3.11728	9.10734e-29	6.38112e-27	T22B3.3	IV	11703185	11704016	-	669	protein_coding	Major sperm protein [Source:UniProtKB/TrEMBL;Acc:Q22660]	Motile_Sperm	592	642	565	32	67	61	35.5243	39.2539	37.141	2.78762	4.83741	5.29021
WBGene00000636	5058.9	6988.53	6540.45	28.8688	19.9305	89.0698	6195.96	45.9564	7.07848	9.42331e-29	6.57711e-27	col-60	I	7105302	7106926	+	1127	protein_coding	COLlagen [Source:UniProtKB/TrEMBL;Acc:Q19725]	-	5944	8382	7291	24	20	75	211.731	304.227	284.508	1.24107	0.857176	3.86106
WBGene00016357	598.318	751.213	691.631	25.2602	78.7254	45.1287	680.388	49.7048	3.76256	1.1281e-28	7.84352e-27	C33F10.11	II	4834145	4834834	-	645	protein_coding	-	-	703	901	771	21	79	38	43.7548	57.1398	52.5685	1.89745	5.91604	3.41817
WBGene00018134	609.383	597.802	511.323	79.3893	39.8609	70.0683	572.836	63.1062	3.19089	1.54689e-28	1.07143e-26	F37A4.4	III	6713583	6718022	+	3601	protein_coding	Ankyrin repeat-containing protein F37A4.4 [Source:UniProtKB/Swiss-Prot;Acc:P41882]	WSN	716	717	570	66	40	59	7.98214	8.1446	6.96118	1.06815	0.536538	0.950601
WBGene00000033	617.042	568.621	456.602	0	0	4.75039	547.422	1.58346	8.51126	1.72975e-28	1.19353e-26	abu-10	X	3798179	3799741	+	1271	protein_coding	Activated in Blocked Unfolded protein response [Source:UniProtKB/TrEMBL;Acc:Q20002]	-	725	682	509	0	0	4	22.8993	21.9489	17.6118	0	0	0.182593
WBGene00002259	727.685	889.616	872.837	104.65	166.419	129.448	830.046	133.506	2.63216	1.74307e-28	1.19816e-26	lbp-7	V	13879552	13880213	+	517	protein_coding	Fatty acid-binding protein homolog 7 [Source:UniProtKB/Swiss-Prot;Acc:O02323]	-	855	1067	973	87	167	109	66.3904	84.4205	82.7662	9.80706	15.6023	12.2322
WBGene00013158	330.224	425.215	548.102	39.6946	15.9444	22.5644	434.514	26.0678	4.072	2.97281e-28	2.03576e-26	Y53F4B.11	II	15010748	15013408	+	859	protein_coding	-	-	388	510	611	33	16	19	18.1329	24.2857	31.2809	2.23888	0.899686	1.2833
WBGene00138711	228.093	414.376	579.499	3.6086	1.99305	2.3752	407.323	2.65895	7.27826	3.17394e-28	2.16532e-26	R07B1.13	X	9869836	9870792	+	842	protein_coding	-	-	268	497	646	3	2	2	12.7777	24.1445	33.7405	0.207644	0.114731	0.137812
WBGene00003533	231.497	305.154	348.955	15.6373	20.927	13.0636	295.202	16.5426	4.14592	3.2443e-28	2.20503e-26	nas-14	IV	13170544	13173694	+	1552	protein_coding	Zinc metalloproteinase nas-14 [Source:UniProtKB/Swiss-Prot;Acc:Q19269]	Astacin	272	366	389	13	21	11	7.03569	9.64636	11.0227	0.488159	0.653569	0.411216
WBGene00001410	388.95	413.542	407.264	52.9262	61.7845	54.6295	403.252	56.4467	2.83382	4.27816e-28	2.89685e-26	feh-1	III	2549927	2560684	+	2283	protein_coding	-	PID	457	496	454	44	62	46	8.036	8.88689	8.74542	1.1232	1.31175	1.16902
WBGene00001429	211.071	355.18	448.529	15.6373	10.9618	5.93799	338.26	10.8457	4.96368	4.37679e-28	2.95263e-26	fkb-4	V	12785154	12787126	-	1023	protein_coding	Peptidylprolyl isomerase [Source:UniProtKB/TrEMBL;Acc:Q23338]	FKBP_C	248	426	500	13	11	5	9.73208	17.0337	21.4944	0.74059	0.519375	0.283572
WBGene00009321	484.272	534.437	413.544	50.5205	73.7428	55.8171	477.417	60.0268	2.98571	4.50371e-28	3.02699e-26	F32B6.4	IV	9890585	9892038	-	809	protein_coding	-	-	569	641	461	42	74	47	28.2354	32.4103	25.0601	3.0256	4.41822	3.37069
WBGene00019642	268.945	267.635	296.029	20.4488	20.927	24.9396	277.537	22.1051	3.65209	4.68301e-28	3.13589e-26	K11C4.1	V	6896999	6898497	+	994	protein_coding	-	Pkinase	316	321	330	17	21	21	12.7623	13.2097	14.6002	0.996719	1.02046	1.22575
WBGene00016247	218.731	353.512	526.573	14.4344	15.9444	10.6884	366.272	13.6891	4.73518	5.23055e-28	3.48966e-26	C30B5.6	II	6219526	6222658	-	1811	protein_coding	-	-	257	424	587	12	16	9	5.69698	9.57682	14.2545	0.386165	0.426742	0.288332
WBGene00020261	58.7254	23.3451	30.5	550.914	482.317	437.036	37.5235	490.089	-3.70685	6.07416e-28	4.03765e-26	vet-1	I	6200798	6202076	-	1194	protein_coding	Very Early Transcript [Source:UniProtKB/TrEMBL;Acc:O01861]	-	69	28	34	458	484	368	2.31993	0.959241	1.25229	22.3548	19.5797	17.8819
WBGene00020846	1229.83	2555.46	2984.51	172.01	206.28	280.273	2256.6	219.521	3.36194	7.03107e-28	4.65667e-26	T27A10.6	X	3588858	3596497	-	2943	protein_coding	-	-	1445	3065	3327	143	207	236	19.7109	42.6004	49.7157	2.83176	3.39738	4.65255
WBGene00019184	1566.01	2246.14	2144.86	0	0	2.3752	1985.67	0.791732	11.3739	1.03343e-27	6.81954e-26	H10E21.4	III	17316	19675	-	928	protein_coding	-	-	1840	2694	2391	0	0	2	79.5975	118.747	113.308	0	0	0.125041
WBGene00010573	1317.49	2472.08	2762.94	8.42008	2.98957	0	2184.17	3.80322	9.17719	1.20326e-27	7.91142e-26	K04H4.2	III	9347714	9355480	-	4945	protein_coding	-	-	1548	2965	3080	7	3	0	12.5671	24.5263	27.3915	0.0824977	0.0293035	0
WBGene00000735	8211.35	11191.5	10074.9	19.2459	39.8609	104.509	9825.9	54.5385	7.49421	1.21498e-27	7.95966e-26	col-162	V	13441967	13443402	+	907	protein_coding	COLlagen [Source:UniProtKB/TrEMBL;Acc:Q9U2P5]	-	9648	13423	11231	16	40	88	427.031	605.363	544.555	1.02807	2.13018	5.62917
WBGene00018374	563.424	830.42	764.293	123.895	87.6941	80.7566	719.379	97.4487	2.88611	1.26584e-27	8.26305e-26	tag-343	X	16665116	16674732	-	3311	protein_coding	-	-	662	996	852	103	88	68	8.02654	12.3048	11.3165	1.81296	1.28377	1.19157
WBGene00020353	1591.54	1534.11	1361.73	67.3606	140.51	210.205	1495.8	139.358	3.42363	1.61797e-27	1.05238e-25	T08B6.4	IV	4905658	4908498	+	2056	protein_coding	-	-	1870	1840	1518	56	141	177	36.5131	36.6074	32.4698	1.58736	3.31253	4.99482
WBGene00009457	785.559	756.216	647.676	67.3606	117.59	118.76	729.817	101.237	2.84673	1.62773e-27	1.05494e-25	F36A2.10	I	8819499	8820139	-	595	protein_coding	-	-	923	907	722	56	118	100	62.2751	62.354	53.3643	5.48506	9.5792	9.75107
WBGene00020841	466.399	511.092	540.029	12.0287	15.9444	47.5039	505.84	25.159	4.33851	1.7993e-27	1.16199e-25	T27A3.5	I	6100261	6101789	-	1295	protein_coding	Tyrosine-protein phosphatase [Source:UniProtKB/TrEMBL;Acc:P91498]	Y_phosphatase	548	613	602	10	16	40	16.9879	19.3626	20.4436	0.450029	0.59678	1.79209
WBGene00011467	268.094	377.691	383.044	24.0574	17.9374	33.2527	342.943	25.0825	3.78295	2.26946e-27	1.46042e-25	decr-1.3	II	8172229	8173562	-	1000	protein_coding	Probable 2,4-dienoyl-CoA reductase 3 [Source:UniProtKB/Swiss-Prot;Acc:Q22230]	-	315	453	427	20	18	28	12.6456	18.5299	18.7784	1.16557	0.869434	1.62453
WBGene00010136	366.821	352.678	357.926	43.3033	50.8227	39.1907	359.142	44.4389	3.01008	2.31904e-27	1.48706e-25	F55H12.5	I	8869709	8871698	+	1000	protein_coding	-	Y_phosphatase	431	423	399	36	51	33	17.3024	17.3027	17.547	2.09803	2.4634	1.91462
WBGene00017970	1871.55	2980.67	3335.26	404.164	415.55	539.169	2729.16	452.961	2.59132	2.34268e-27	1.49692e-25	F32A5.4	II	7228784	7230616	+	1682	protein_coding	-	-	2199	3575	3718	336	417	454	52.4842	86.9409	97.2107	11.6419	11.975	15.6603
WBGene00008383	218.731	359.348	368.691	20.4488	8.96871	9.50078	315.59	12.9728	4.61941	2.37476e-27	1.5121e-25	D1081.5	I	8481152	8482538	+	987	protein_coding	-	-	257	431	411	17	9	8	10.4531	17.8622	18.3128	1.00379	0.440443	0.470264
WBGene00004120	1573.67	3472.59	3886.95	8.42008	10.9618	30.8775	2977.74	16.7531	7.47816	2.69918e-27	1.71266e-25	pqn-32	II	13108019	13110169	+	1959	protein_coding	Prion-like-(Q/N-rich)-domain-bearing protein [Source:UniProtKB/TrEMBL;Acc:Q9XV50]	-	1849	4165	4333	7	11	26	37.8907	86.967	97.2714	0.208245	0.27122	0.770031
WBGene00008572	3367.78	4122.08	3716.51	744.575	1093.19	862.196	3735.46	899.986	2.05244	2.90971e-27	1.83981e-25	F08B12.4	X	11407054	11407730	-	494	protein_coding	-	-	3957	4944	4143	619	1097	726	321.565	409.379	368.824	73.0254	107.261	85.2666
WBGene00010524	705.556	1247.3	1225.38	109.461	162.433	131.823	1059.41	134.573	2.97416	3.04891e-27	1.91744e-25	K03B8.6	V	11407523	11409543	+	1476	protein_coding	-	-	829	1496	1366	91	163	111	22.5475	41.459	40.7001	3.59307	5.33415	4.36321
WBGene00044177	512.358	581.127	557.073	64.9549	55.8053	97.383	550.186	72.7144	2.92447	3.05362e-27	1.91744e-25	C30G7.3	V	14942137	14945704	-	1043	protein_coding	-	-	602	697	621	54	56	82	23.1708	27.3352	26.1841	3.01731	2.59339	4.56141
WBGene00012257	1004.29	2247.8	2512.66	0	0	0	1921.58	0	13.1809	3.4583e-27	2.16406e-25	lpr-4	X	11065133	11066811	+	1389	protein_coding	LiPocalin-Related protein [Source:UniProtKB/TrEMBL;Acc:Q23164]	-	1180	2696	2801	0	0	0	34.1043	79.3947	88.6833	0	0	0
WBGene00001714	1378.77	2738.88	3384.6	0	0.996524	5.93799	2500.75	2.3115	10.1031	3.92616e-27	2.44838e-25	grl-5	V	4412748	4414663	-	882	protein_coding	GRound-Like (Grd related) [Source:UniProtKB/TrEMBL;Acc:Q9N3V3]	-	1620	3285	3773	0	1	5	73.7354	152.349	188.126	0	0.054764	0.328905
WBGene00004216	645.98	1169.76	1178.73	120.287	48.8297	67.6931	998.157	78.9365	3.66601	4.41696e-27	2.74502e-25	ptr-1	V	9177949	9181719	-	3005	protein_coding	PaTched Related family [Source:UniProtKB/TrEMBL;Acc:Q18129]	-	759	1403	1314	100	49	57	10.1397	19.098	19.2301	1.93939	0.787618	1.10052
WBGene00008711	468.952	649.495	629.734	51.7233	89.6871	72.4435	582.727	71.2846	3.02545	4.46535e-27	2.76562e-25	F11E6.8	IV	17444125	17450543	-	1946	protein_coding	-	Pkinase_Tyr	551	779	702	43	90	61	11.3668	16.3745	15.8645	1.28776	2.2339	1.81868
WBGene00000928	1949	4443.08	5629.93	12.0287	45.8401	27.3147	4007.34	28.3945	7.13452	4.90384e-27	3.02687e-25	dao-2	II	4562853	4563546	+	605	protein_coding	Dauer or Aging adult Overexpression [Source:UniProtKB/TrEMBL;Acc:Q86LS4]	-	2290	5329	6276	10	46	23	151.953	360.3	456.203	0.963285	3.67254	2.20568
WBGene00012207	870.668	1090.55	884.499	60.1434	124.565	140.137	948.573	108.282	3.12861	5.49457e-27	3.38e-25	W02B12.12	II	11476757	11479176	-	1235	protein_coding	-	Pkinase	1023	1308	986	50	125	118	33.2536	43.3226	35.1108	2.35946	4.88885	5.5435
WBGene00011590	548.955	917.13	1018.16	45.709	23.9166	80.7566	828.082	50.1274	4.05458	5.67951e-27	3.48196e-25	bus-19	V	12872053	12882108	+	1926	protein_coding	-	-	645	1100	1135	38	24	68	13.4441	23.362	25.9161	1.14984	0.601893	2.04843
WBGene00012926	607.68	586.963	476.338	46.9119	83.708	77.1939	556.994	69.2712	3.00255	5.99264e-27	3.66156e-25	Y47D3A.13	III	11223439	11224106	-	592	protein_coding	-	-	714	704	531	39	84	65	48.4179	48.6435	39.4461	3.83931	6.85364	6.37032
WBGene00019165	237.455	284.31	307.691	19.2459	23.9166	15.4388	276.485	19.5337	3.81386	6.91945e-27	4.21366e-25	mpz-4	IV	4825488	4827281	-	1257	protein_coding	Multiple PDZ domain protein [Source:UniProtKB/TrEMBL;Acc:Q9TXV1]	-	279	341	343	16	24	13	8.91043	11.0967	12.0002	0.741814	0.922232	0.600036
WBGene00011888	263.839	392.699	341.779	14.4344	27.9027	10.6884	332.772	17.6752	4.21283	6.95007e-27	4.21816e-25	cutl-15	II	8942674	8947688	-	1476	protein_coding	CUTiclin-Like [Source:UniProtKB/TrEMBL;Acc:Q22627]	Zona_pellucida	310	471	381	12	28	9	8.4315	13.0529	11.3519	0.473811	0.916296	0.353774
WBGene00011796	244.264	435.22	374.97	2.40574	7.97219	19.0016	351.485	9.79316	5.17127	7.44463e-27	4.50325e-25	T16G1.2	V	12929478	12932966	+	1422	protein_coding	-	-	287	522	418	2	8	16	8.10237	15.0157	12.9273	0.0819673	0.271741	0.652814
WBGene00001984	226.391	436.054	457.499	19.2459	10.9618	3.56279	373.315	11.2568	5.05459	7.88001e-27	4.75078e-25	hog-1	X	5851954	5854260	-	935	protein_coding	HOG only (Hedgehog Hog domain alone) [Source:UniProtKB/TrEMBL;Acc:H2KZR5]	-	266	523	510	16	11	3	11.4209	22.8804	23.9877	0.997283	0.568257	0.186157
WBGene00009133	360.863	726.2	819.014	37.2889	55.8053	53.4419	635.359	48.8454	3.69801	9.23998e-27	5.55225e-25	bed-3	IV	9916530	9921996	+	2276	protein_coding	Zinc finger BED domain-containing protein 3 [Source:UniProtKB/Swiss-Prot;Acc:Q19787]	zf-BED	424	871	913	31	56	45	7.47865	15.6538	17.6412	0.793779	1.18845	1.14712
WBGene00011918	508.103	521.93	582.19	31.2746	56.8019	76.0063	537.408	54.6942	3.29493	1.04677e-26	6.26925e-25	T22C1.8	I	7955977	7958505	-	2023	protein_coding	Tyrosine-protein phosphatase [Source:UniProtKB/TrEMBL;Acc:Q22668]	Y_phosphatase	597	626	649	26	57	64	11.847	12.6576	14.1085	0.74901	1.36095	1.8355
WBGene00017387	230.646	274.305	313.97	10.8258	16.9409	21.3768	272.974	16.3812	4.05599	1.05083e-26	6.27283e-25	mpst-4	II	4862318	4863457	-	1043	protein_coding	Putative thiosulfate sulfurtransferase mpst-4 [Source:UniProtKB/Swiss-Prot;Acc:P91247]	Rhodanese	271	329	350	9	17	18	10.4307	12.9028	14.7576	0.502885	0.787279	1.00128
WBGene00011107	551.508	1309	1591.38	104.65	64.774	53.4419	1150.63	74.2885	3.95496	1.07957e-26	6.42329e-25	R07E3.6	X	10317722	10321857	+	3126	protein_coding	-	-	648	1570	1774	87	65	45	8.32177	20.544	24.9572	1.62196	1.00436	0.835205
WBGene00018965	210.22	414.376	545.411	0	4.98262	2.3752	390.002	2.4526	7.23954	1.14845e-26	6.81079e-25	F56D2.3	III	5584687	5587110	+	1564	protein_coding	-	-	247	497	608	0	5	2	6.34001	12.9985	17.0961	0	0.154418	0.0741929
WBGene00012087	1021.31	1104.73	940.116	123.895	221.228	142.512	1022.05	162.545	2.64805	1.19161e-26	7.04369e-25	T27E7.1	IV	14519759	14520999	+	820	protein_coding	-	-	1200	1325	1048	103	222	120	58.7485	66.0961	56.2054	7.32038	13.0768	8.49057
WBGene00013526	201.709	239.288	262.838	9.62294	12.9548	13.0636	234.612	11.8804	4.29835	1.39814e-26	8.23768e-25	Y73F8A.20	IV	15378460	15381686	+	1698	protein_coding	-	-	237	287	293	8	13	11	5.60325	6.91382	7.58858	0.274576	0.369802	0.375858
WBGene00016288	386.396	329.333	349.852	34.8832	47.8331	29.6899	355.194	37.4688	3.23607	1.41337e-26	8.30047e-25	C31H1.5	IV	5794932	5796825	-	1072	protein_coding	-	-	454	395	390	29	48	25	17.0016	15.0722	15.9993	1.57657	2.16277	1.35305
WBGene00007687	337.033	411.041	563.352	40.8975	16.9409	33.2527	437.142	30.3637	3.86056	1.41854e-26	8.30396e-25	C18E9.7	II	8978475	8982678	-	3010	protein_coding	-	fn3	396	493	628	34	17	28	5.28151	6.69968	9.17538	0.658298	0.272801	0.53971
WBGene00009221	6924.49	6695.05	6113.45	1342.4	2045.86	1545.06	6577.66	1644.44	1.99942	1.4749e-26	8.60611e-25	acs-2	V	15567394	15569889	+	2075	protein_coding	Fatty Acid CoA Synthetase family [Source:UniProtKB/TrEMBL;Acc:O18693]	AMP-binding	8136	8030	6815	1116	2053	1301	157.406	158.297	144.437	31.3441	47.7898	36.3771
WBGene00000603	10517	16705.1	17121.2	15.6373	22.92	85.507	14781.1	41.3548	8.48335	1.94216e-26	1.12963e-24	col-14	IV	7753408	7754651	+	1077	protein_coding	Cuticle collagen 14 [Source:UniProtKB/Swiss-Prot;Acc:P18834]	Collagen	12357	20036	19086	13	23	72	460.603	760.973	779.346	0.703457	1.03152	3.8787
WBGene00008074	440.015	373.522	418.926	37.2889	59.7914	54.6295	410.821	50.5699	3.01662	2.10247e-26	1.21896e-24	nkb-2	IV	10590925	10593042	+	1221	protein_coding	Na+/K+ ATPase, Beta subunit [Source:UniProtKB/TrEMBL;Acc:Q9XUG9]	-	517	448	467	31	60	46	16.9983	15.0085	16.8202	1.47964	2.37356	2.18581
WBGene00022090	1103.87	1240.63	1128.5	68.5635	99.6524	188.828	1157.66	119.015	3.2834	2.30491e-26	1.33208e-24	Y69A2AR.19	IV	2488820	2494135	+	4119	protein_coding	-	Y_phosphatase	1297	1488	1258	57	100	159	12.6409	14.777	13.4314	0.806479	1.17266	2.23962
WBGene00007354	428.951	503.588	444.941	21.6516	53.8123	48.6915	459.16	41.3851	3.4634	2.39264e-26	1.37839e-24	C06A1.3	II	10572247	10574067	+	1214	protein_coding	Putative serine/threonine-protein phosphatase C06A1.3 [Source:UniProtKB/Swiss-Prot;Acc:P48458]	Metallophos	504	604	496	18	54	41	16.6664	20.3513	17.9678	0.8641	2.14852	1.95945
WBGene00019272	1456.22	3002.35	3654.61	8.42008	0.996524	11.876	2704.39	7.09753	8.59504	2.78463e-26	1.59913e-24	H42K12.3	X	1311605	1316634	+	1691	protein_coding	-	PAN_1	1711	3601	4074	7	1	10	40.6196	87.1071	105.952	0.241248	0.0285641	0.343104
WBGene00017483	1405.15	1677.51	2385.28	362.063	325.863	263.647	1822.65	317.191	2.5224	3.06522e-26	1.75472e-24	lgc-22	IV	4301308	4304437	+	1456	protein_coding	Ligand-Gated ion Channel [Source:UniProtKB/TrEMBL;Acc:I2HA93]	Neur_chan_LBD	1651	2012	2659	301	327	222	45.5214	56.525	80.3134	12.048	10.848	8.84628
WBGene00021583	194.049	341.006	440.455	16.8402	12.9548	9.50078	325.17	13.0986	4.63476	3.29548e-26	1.8806e-24	clec-72	IV	3944816	3947364	+	1484	protein_coding	C-type LECtin [Source:UniProtKB/TrEMBL;Acc:Q9N3W5]	Lectin_C	228	409	491	14	13	8	6.1678	11.2736	14.5505	0.549799	0.42313	0.31277
WBGene00006882	1064.72	1459.9	1568.95	301.92	254.114	300.462	1364.53	285.499	2.25786	3.33061e-26	1.89469e-24	vab-19	II	2443279	2451130	+	3354	protein_coding	VAB-19 [Source:UniProtKB/TrEMBL;Acc:G5EDN8]	-	1251	1751	1749	251	255	253	14.9735	21.3549	22.9328	4.36135	3.67233	4.3765
WBGene00021858	378.736	569.455	572.323	21.6516	53.8123	46.3163	506.838	40.5934	3.63374	3.67148e-26	2.08207e-24	Y54F10BM.3	III	2277279	2289967	+	2437	protein_coding	-	Y_phosphatase	445	683	638	18	54	39	7.33051	11.4641	11.5132	0.430454	1.07029	0.928492
WBGene00007457	334.48	368.52	338.191	32.4774	36.8714	15.4388	347.063	28.2625	3.60884	4.09917e-26	2.31737e-24	C08F11.10	IV	13648039	13649335	-	941	protein_coding	-	-	393	442	377	27	37	13	16.7661	19.2135	17.6191	1.67218	1.89922	0.801536
WBGene00008230	269.796	342.673	377.661	32.4774	33.8818	21.3768	330.044	29.2453	3.49125	4.58089e-26	2.58166e-24	pfk-1.2	V	9531819	9534537	+	2394	protein_coding	ATP-dependent 6-phosphofructokinase 2 [Source:UniProtKB/Swiss-Prot;Acc:Q27483]	PFK	317	411	421	27	34	18	5.31575	7.0225	7.73373	0.657279	0.685992	0.436232
WBGene00011176	3362.67	3342.52	2974.64	327.18	588.946	680.494	3226.61	532.206	2.59945	5.19939e-26	2.92116e-24	R09E10.6	IV	10292928	10294130	-	1054	protein_coding	-	-	3951	4009	3316	272	591	573	150.486	155.586	138.358	15.0397	27.0839	31.5416
WBGene00015340	1142.17	1476.58	1273.82	0	0	0	1297.52	0	12.6144	5.62477e-26	3.15039e-24	C02E7.7	V	4918154	4918585	-	301	protein_coding	-	-	1342	1771	1420	0	0	0	178.985	240.672	207.469	0	0	0
WBGene00000902	216.178	328.499	425.205	8.42008	17.9374	19.0016	323.294	15.1197	4.40974	6.49044e-26	3.62406e-24	daf-6	X	14888488	14894297	+	2905	protein_coding	-	-	254	394	474	7	18	16	3.51008	5.54784	7.17568	0.140431	0.299289	0.319553
WBGene00022665	470.654	792.901	1027.13	0	2.98957	0	763.562	0.996524	9.42356	7.25028e-26	4.03508e-24	ZK154.1	X	7779577	7780606	+	765	protein_coding	-	-	553	951	1145	0	3	0	29.0197	50.8502	65.8226	0	0.189419	0
WBGene00009884	2248.59	2111.9	2041.7	350.035	435.481	586.673	2134.06	457.396	2.22228	7.27101e-26	4.03508e-24	F49C12.15	IV	9324435	9327516	+	2712	protein_coding	-	-	2642	2533	2276	291	437	494	39.1086	38.2049	36.9074	6.25336	7.78316	10.5683
WBGene00009592	244.264	275.973	383.941	16.8402	7.97219	21.3768	301.392	15.3964	4.31029	7.55369e-26	4.17917e-24	F40F12.3	III	9918645	9920864	-	957	protein_coding	-	-	287	331	428	14	8	18	12.0393	14.1478	19.6681	0.852562	0.403777	1.09126
WBGene00001065	785.559	1717.53	2043.5	0	0	0	1515.53	0	12.8384	8.8995e-26	4.90879e-24	dpy-3	X	2144605	2145647	-	961	protein_coding	DumPY: shorter than wild-type [Source:UniProtKB/TrEMBL;Acc:Q19079]	Collagen	923	2060	2278	0	0	0	38.5574	87.6835	104.246	0	0	0
WBGene00021720	247.668	310.157	265.529	21.6516	6.97567	14.2512	274.451	14.2928	4.28675	1.07906e-25	5.93383e-24	Y49F6B.8	II	3479473	3481685	-	1088	protein_coding	-	-	291	372	296	18	7	12	10.7373	13.9858	11.9645	0.96417	0.310766	0.639914
WBGene00020567	1086.85	877.944	752.631	138.33	192.329	166.264	905.807	165.641	2.44896	1.46341e-25	8.02312e-24	T19D2.1	X	3931631	3937897	+	3254	protein_coding	ADAMTS family [Source:UniProtKB/TrEMBL;Acc:Q22580]	TSP_1	1277	1053	839	115	193	140	15.7544	13.2369	11.339	2.05964	2.86486	2.4962
WBGene00004219	1333.66	3020.69	3545.17	50.5205	14.9479	24.9396	2633.18	30.136	6.45502	1.59125e-25	8.69771e-24	ptr-4	X	6060754	6065986	-	3125	protein_coding	PaTched Related family [Source:UniProtKB/TrEMBL;Acc:Q95YD0]	-	1567	3623	3952	42	15	21	20.1302	47.4233	55.6157	0.783266	0.231849	0.389887
WBGene00001819	2417.1	3307.51	3896.82	676.012	694.577	794.503	3207.14	721.697	2.15191	1.6206e-25	8.83155e-24	haf-9	I	6081782	6085962	+	2630	protein_coding	HAlF transporter (PGP related) [Source:UniProtKB/TrEMBL;Acc:O44897]	ABC_membrane	2840	3967	4344	562	697	669	43.3503	61.6993	72.6382	12.4535	12.8009	14.7584
WBGene00009311	481.719	899.621	1248.7	56.5348	92.6767	65.3179	876.681	71.5098	3.6114	1.73489e-25	9.42606e-24	mltn-1	II	13139465	13145225	-	2212	protein_coding	MLt-TeN (Mlt-10) related [Source:UniProtKB/TrEMBL;Acc:Q7YX28]	-	566	1079	1392	47	93	55	10.2721	19.9531	27.6748	1.23829	2.03078	1.4426
WBGene00008559	263.839	290.98	274.5	0	3.98609	2.3752	276.44	2.12043	6.95601	1.83584e-25	9.94479e-24	F07H5.8	II	8801130	8804889	+	2691	protein_coding	-	-	310	349	306	0	4	2	4.62464	5.305	5.00079	0	0.0717977	0.0431207
WBGene00008508	238.306	376.857	405.47	9.62294	18.934	27.3147	340.211	18.6239	4.18927	2.00128e-25	1.08087e-23	F01G10.5	IV	10227987	10231060	-	2666	protein_coding	-	-	280	452	452	8	19	23	4.21626	6.93509	7.45606	0.17488	0.344237	0.500538
WBGene00016839	331.926	418.545	342.676	16.8402	39.8609	34.4403	364.382	30.3805	3.57397	2.02343e-25	1.08959e-23	C50F2.5	I	3895764	3897478	-	1295	protein_coding	-	Y_phosphatase	390	502	382	14	40	29	12.0899	15.8565	12.9725	0.63004	1.49195	1.29926
WBGene00018548	594.063	602.805	662.029	22.8545	65.7706	71.2559	619.632	53.2936	3.53413	2.13239e-25	1.14487e-23	clec-79	IV	3973349	3975721	+	1805	protein_coding	C-type LECtin [Source:UniProtKB/TrEMBL;Acc:Q20528]	Lectin_C	698	723	738	19	66	60	15.5242	16.3846	17.9808	0.61346	1.76616	1.92861
WBGene00003527	228.944	329.333	270.911	13.2315	13.9513	24.9396	276.396	17.3741	3.99898	2.57775e-25	1.37989e-23	nas-8	IV	7114899	7119926	+	1576	protein_coding	Zinc metalloproteinase nas-8 [Source:UniProtKB/Swiss-Prot;Acc:Q18439]	Astacin	269	395	302	11	14	21	6.85213	10.2521	8.42717	0.406768	0.429078	0.773094
WBGene00020003	340.437	448.56	453.014	63.752	44.8436	43.9411	414.004	50.8456	3.02895	2.67861e-25	1.42967e-23	R11E3.1	IV	4789503	4791983	+	1964	protein_coding	Tyrosine-protein kinase [Source:UniProtKB/TrEMBL;Acc:Q9TYX4]	Pkinase_Tyr	400	538	505	53	45	37	8.17614	11.2051	11.3079	1.57269	1.10671	1.09302
WBGene00013385	269.796	556.114	479.926	37.2889	31.8888	19.0016	435.279	29.3931	3.88666	2.77038e-25	1.47431e-23	Y62E10A.19	IV	13403769	13408306	-	1209	protein_coding	-	-	317	667	535	31	32	16	10.526	22.567	19.4607	1.49433	1.27846	0.767826
WBGene00010679	266.392	325.998	334.602	13.2315	31.8888	17.814	308.998	20.9781	3.86123	3.00073e-25	1.59223e-23	K08F4.5	IV	10134932	10135887	-	807	protein_coding	-	-	313	391	373	11	32	15	15.5704	19.8188	20.3267	0.794382	1.91532	1.07842
WBGene00022621	485.974	480.243	513.117	84.2008	78.7254	103.321	493.111	88.7491	2.47651	3.7653e-25	1.99209e-23	ZC477.7	IV	7110457	7111403	-	738	protein_coding	-	-	571	576	572	70	79	87	31.0606	31.9257	34.0856	5.52779	5.17053	6.83962
WBGene00006902	81.7049	18.3426	44.8529	989.96	792.236	655.554	48.3001	812.584	-4.073	3.9201e-25	2.06797e-23	vet-6	I	13269984	13272784	+	2640	protein_coding	Very Early Transcript [Source:UniProtKB/TrEMBL;Acc:G5EEK5]	-	96	22	50	823	795	552	1.45981	0.340873	0.832908	18.168	14.5455	12.1312
WBGene00011081	209.369	235.953	239.514	15.6373	15.9444	9.50078	228.279	13.6941	4.05201	4.39964e-25	2.31421e-23	R07B1.9	X	9877417	9881501	+	2827	protein_coding	-	-	246	283	267	13	16	8	3.49332	4.09482	4.15352	0.267996	0.273375	0.164185
WBGene00011524	263.839	376.857	301.411	9.62294	19.9305	2.3752	314.036	10.6429	4.84687	4.72849e-25	2.48e-23	T06D8.3	II	11222305	11226548	+	1542	protein_coding	PhosphoLipid Phosphatase Related homolog [Source:UniProtKB/TrEMBL;Acc:Q22250]	-	310	452	336	8	20	2	8.07062	11.9902	9.58265	0.302354	0.626483	0.0752515
WBGene00003469	1091.95	833.755	765.19	116.678	159.444	181.702	896.966	152.608	2.55448	4.94413e-25	2.58562e-23	msp-142	II	5797893	5798341	+	449	protein_coding	Major sperm protein 19/31/40/45/50/51/53/59/61/65/81/113/142 [Source:UniProtKB/Swiss-Prot;Acc:P53017]	Motile_Sperm	1283	1000	853	97	160	153	114.712	91.1019	83.5475	12.5903	17.2122	19.7704
WBGene00020571	186.389	249.293	311.279	7.21721	4.98262	0	248.987	4.06661	5.92514	5.42103e-25	2.82688e-23	lpr-7	X	656188	658511	+	1118	protein_coding	LiPocalin-Related protein [Source:UniProtKB/TrEMBL;Acc:B1Q244]	-	219	299	347	6	5	0	7.86379	10.9396	13.6496	0.312766	0.216019	0
WBGene00000023	291.925	325.164	408.161	30.0717	42.8505	35.6279	341.75	36.1834	3.23331	5.62208e-25	2.92332e-23	abt-5	I	12011195	12018668	+	4805	protein_coding	ABC Transporter family [Source:UniProtKB/TrEMBL;Acc:Q9XW49]	ABC_tran	343	390	455	25	43	30	2.8657	3.32005	4.16437	0.303219	0.432254	0.362241
WBGene00016605	367.672	347.676	438.661	61.3463	46.8366	47.5039	384.67	51.8956	2.89275	6.06064e-25	3.14236e-23	C43E11.5	I	4236954	4238617	+	1245	protein_coding	-	Y_phosphatase	432	417	489	51	47	40	13.9298	13.7006	17.2731	2.38732	1.82344	1.86406
WBGene00019169	181.283	283.477	287.955	4.81147	5.97914	0	250.905	3.59687	6.08329	6.19057e-25	3.20058e-23	H06I04.5	III	3052916	3057550	+	3417	protein_coding	Protein-tyrosine-phosphatase [Source:UniProtKB/TrEMBL;Acc:Q9N5P3]	Y_phosphatase	213	340	321	4	6	0	2.50244	4.07013	4.13134	0.0682221	0.0848145	0
WBGene00011954	447.675	466.903	411.749	56.5348	73.7428	40.3783	442.109	56.8853	2.95123	6.44781e-25	3.3241e-23	T23F11.2	III	4654311	4655502	-	907	protein_coding	-	-	526	560	459	47	74	34	23.2813	25.2554	22.2554	3.01996	3.94084	2.17491
WBGene00016327	372.779	370.187	379.455	34.8832	34.8783	59.3799	374.14	43.0471	3.12448	7.36803e-25	3.78775e-23	C32E12.1	I	5232576	5235222	+	1732	protein_coding	-	-	438	444	423	29	35	50	10.1521	10.486	10.7405	0.975799	0.976077	1.67491
WBGene00007688	320.011	452.729	366.897	7.21721	11.9583	33.2527	379.879	17.4761	4.45106	7.44057e-25	3.81424e-23	C18E9.8	II	8985900	8988062	-	1922	protein_coding	-	-	376	543	409	6	12	28	7.85352	11.5563	9.35838	0.181932	0.301573	0.845228
WBGene00004017	293.627	480.243	557.97	0	3.98609	0	443.947	1.3287	8.23092	8.1788e-25	4.18086e-23	phg-1	II	10137658	10139216	+	861	protein_coding	Growth arrest-specific protein 1 homolog [Source:UniProtKB/Swiss-Prot;Acc:Q09553]	-	345	576	622	0	4	0	16.0859	27.3649	31.7701	0	0.224399	0
WBGene00006640	649.384	1025.52	871.043	137.127	94.6698	152.013	848.648	127.936	2.73329	8.91531e-25	4.54456e-23	tsp-14	X	4866684	4874657	-	2034	protein_coding	Tetraspanin-14 [Source:UniProtKB/Swiss-Prot;Acc:H2L006]	Tetraspannin	763	1230	971	114	95	128	15.0592	24.7359	20.9942	3.26636	2.25599	3.65114
WBGene00194670	160.005	272.638	264.632	9.62294	7.97219	5.93799	232.425	7.84437	4.88888	9.02402e-25	4.58708e-23	K07E3.9	X	8108094	8109210	+	896	protein_coding	-	-	188	327	295	8	8	5	8.42325	14.9284	14.4792	0.520346	0.431267	0.323766
WBGene00000647	15389.5	25591.3	28768.6	13.2315	17.9374	85.507	23249.8	38.892	9.22546	9.1392e-25	4.63265e-23	col-71	II	3500077	3502449	-	1191	protein_coding	COLlagen [Source:UniProtKB/TrEMBL;Acc:Q9N4U2]	Collagen	18082	30694	32070	11	18	72	609.487	1054.18	1184.18	0.538259	0.730003	3.50744
WBGene00017429	532.784	931.304	1106.07	96.2294	93.6732	47.5039	856.72	79.1355	3.43409	9.66518e-25	4.88563e-23	F13D11.4	X	5831918	5834858	-	1252	protein_coding	-	-	626	1117	1233	80	94	40	20.0724	36.4941	43.3101	3.72388	3.6265	1.85364
WBGene00003778	264.69	353.512	291.544	20.4488	31.8888	32.0651	303.249	28.1342	3.42504	1.10087e-24	5.5493e-23	nnt-1	X	6122315	6127541	+	3224	protein_coding	Nicotinamide Nucleotide Transhydrogenase [Source:UniProtKB/TrEMBL;Acc:Q18031]	-	311	424	325	17	32	27	3.87253	5.37953	4.43322	0.307301	0.479423	0.48589
WBGene00010924	1061.31	1529.11	1463.1	330.789	240.162	244.645	1351.17	271.865	2.31441	1.28436e-24	6.45633e-23	M153.1	X	12146832	12148529	+	1132	protein_coding	-	F420_oxidored	1247	1834	1631	275	241	206	44.2232	66.2715	63.3634	14.1578	10.2833	10.5582
WBGene00012531	2050.28	2090.22	2105.39	612.26	546.095	716.121	2081.97	624.825	1.73727	1.51604e-24	7.5999e-23	Y32F6B.1	V	10480949	10484740	-	2607	protein_coding	Solute carrier organic anion transporter family member [Source:UniProtKB/TrEMBL;Acc:O62421]	-	2409	2507	2347	509	548	603	37.0959	39.3357	39.5916	11.3785	10.1532	13.4198
WBGene00019785	634.064	827.085	767.881	45.709	62.781	119.947	743.01	76.1458	3.28872	1.83806e-24	9.18879e-23	M70.3	IV	2237663	2242449	-	2972	protein_coding	-	WSN	745	992	856	38	63	101	10.0632	13.6533	12.6665	0.745152	1.0239	1.9717
WBGene00022680	3739.7	7214.48	7377.4	0	2.98957	10.6884	6110.53	4.55932	10.3946	1.85748e-24	9.26034e-23	ZK180.6	IV	4520181	4525043	-	2456	protein_coding	-	-	4394	8653	8224	0	3	9	71.8226	144.116	147.26	0	0.0590007	0.21261
WBGene00004998	239.157	585.296	659.337	3.6086	0	1.1876	494.597	1.59873	8.35699	1.95788e-24	9.73415e-23	spp-13	X	8417424	8418524	-	668	protein_coding	SaPosin-like Protein family [Source:UniProtKB/TrEMBL;Acc:O17387]	-	281	702	735	3	0	1	16.8873	42.9867	48.3884	0.261731	0	0.0868546
WBGene00009079	196.602	258.464	203.632	3.6086	2.98957	10.6884	219.566	5.76219	5.27876	2.42189e-24	1.20082e-22	F23B12.1	V	14429165	14430500	+	1094	protein_coding	Serine/threonine-protein phosphatase [Source:UniProtKB/TrEMBL;Acc:Q27495]	Metallophos	231	310	227	3	3	9	8.47665	11.5909	9.12514	0.159814	0.132455	0.477303
WBGene00006591	1028.97	1425.72	1060.32	181.633	261.089	252.958	1171.67	231.894	2.33571	2.78398e-24	1.37659e-22	toh-1	III	3804772	3809030	-	1597	protein_coding	Zinc metalloproteinase nas-26 [Source:UniProtKB/Swiss-Prot;Acc:Q22710]	Astacin	1209	1710	1182	151	262	213	30.3914	43.7991	32.5494	5.51039	7.92429	7.73827
WBGene00022876	257.881	267.635	305	31.2746	23.9166	30.8775	276.839	28.6896	3.27644	3.09041e-24	1.52396e-22	ZK1248.5	II	5810514	5811749	+	1095	protein_coding	-	-	303	321	340	26	24	26	11.1086	11.9913	13.6551	1.38379	1.05867	1.37762
WBGene00015855	303.84	494.417	419.823	12.0287	31.8888	38.0031	406.027	27.3069	3.88855	3.59358e-24	1.76728e-22	C16C8.18	II	3429406	3431303	+	883	protein_coding	-	-	357	593	468	10	32	32	16.2307	27.4706	23.3086	0.660008	1.75046	2.10261
WBGene00019717	328.522	405.205	321.147	27.666	6.97567	4.75039	351.624	13.1307	4.76315	3.99945e-24	1.96157e-22	trx-3	IV	4487028	4489000	+	709	protein_coding	ThioRedoXin [see also xtr] [Source:UniProtKB/TrEMBL;Acc:Q94282]	-	386	486	358	23	7	4	21.856	28.0391	22.2059	1.89057	0.476887	0.327328
WBGene00020073	28.0861	13.3401	15.25	358.455	277.034	223.268	18.892	286.252	-3.92053	4.01354e-24	1.96317e-22	sdz-28	II	2131070	2132475	+	1210	protein_coding	SKN-1 Dependent Zygotic transcript [Source:UniProtKB/TrEMBL;Acc:O17297]	MATH	33	16	17	298	278	188	1.09486	0.540889	0.617866	14.3529	11.0975	9.0145
WBGene00020117	159.154	255.963	271.808	9.62294	8.96871	10.6884	228.975	9.76001	4.5559	4.03274e-24	1.96726e-22	R155.3	III	1971182	1975709	-	3743	protein_coding	Protein-tyrosine-phosphatase [Source:UniProtKB/TrEMBL;Acc:O01923]	Y_phosphatase	187	307	303	8	9	9	2.00563	3.355	3.56003	0.12456	0.116141	0.139506
WBGene00017955	405.12	430.217	510.426	40.8975	61.7845	23.752	448.588	42.1446	3.40087	4.1533e-24	2.02064e-22	F31E8.5	II	6805022	6807262	-	1515	protein_coding	-	-	476	516	569	34	62	20	12.6132	13.9319	16.517	1.30791	1.97671	0.765926
WBGene00012605	383.843	531.936	446.735	76.9836	47.8331	55.8171	454.171	60.2113	2.92038	4.19633e-24	2.03612e-22	Y38F1A.1	II	12952490	12954832	-	993	protein_coding	-	-	451	638	498	64	48	47	18.233	26.2812	22.0552	3.75613	2.33483	2.74611
WBGene00017538	109.791	52.5266	51.1323	617.071	584.959	768.376	71.1499	656.802	-3.20558	4.2277e-24	2.04587e-22	ceh-49	V	6118332	6120206	-	1128	protein_coding	One cut domain family member [Source:UniProtKB/TrEMBL;Acc:O16218]	CUT	129	63	57	513	587	647	4.59103	2.28457	2.22227	26.5044	25.1358	33.2786
WBGene00011379	220.433	358.515	239.514	0	7.97219	11.876	272.821	6.61606	5.35217	4.43209e-24	2.13907e-22	T02E1.7	I	8208712	8210703	-	986	protein_coding	-	SURF4	259	430	267	0	8	10	10.5451	17.8388	11.9087	0	0.391902	0.588427
WBGene00018359	276.605	354.346	342.676	13.2315	35.8749	22.5644	324.542	23.8903	3.74677	4.9213e-24	2.36683e-22	F42G8.8	IV	8119090	8121340	+	1221	protein_coding	Serine/threonine-protein phosphatase [Source:UniProtKB/TrEMBL;Acc:O44507]	Metallophos	325	425	382	11	36	19	10.6856	14.2379	13.7587	0.525034	1.42413	0.902833
WBGene00021398	2296.25	2332.85	1955.59	242.979	455.411	467.914	2194.89	388.768	2.49615	4.93008e-24	2.36683e-22	Y38C1AA.7	IV	158962	159836	+	600	protein_coding	-	-	2698	2798	2180	202	457	394	180.518	190.753	159.785	19.6205	36.7899	38.0991
WBGene00016085	222.986	263.467	261.941	22.8545	23.9166	15.4388	249.465	20.7366	3.58285	6.00319e-24	2.8744e-22	C25A8.5	IV	6999557	7001493	+	1293	protein_coding	Tyrosine-protein kinase [Source:UniProtKB/TrEMBL;Acc:Q18142]	Pkinase_Tyr	262	316	292	19	24	13	8.13453	9.99683	9.93151	0.856377	0.896555	0.58333
WBGene00013473	1615.37	1737.54	1448.75	147.953	225.214	343.216	1600.56	238.794	2.74495	6.69208e-24	3.19582e-22	Y69E1A.1	IV	10947228	10948897	-	1123	protein_coding	-	-	1898	2084	1615	123	226	289	67.8494	75.9088	63.2446	6.38316	9.72059	14.9309
WBGene00021579	899.605	872.108	822.602	38.4918	73.7428	130.636	864.772	80.9568	3.41773	6.75145e-24	3.21571e-22	clec-73	IV	3953935	3956210	-	1903	protein_coding	C-type LECtin [Source:UniProtKB/TrEMBL;Acc:Q9N3W2]	Lectin_C	1057	1046	917	32	74	110	22.298	22.4836	21.1915	0.979989	1.87827	3.35369
WBGene00018783	199.156	226.781	280.779	19.2459	10.9618	10.6884	235.572	13.632	4.12077	6.86648e-24	3.25636e-22	cbs-2	II	2220464	2223567	-	2016	protein_coding	Cystathionine Beta-Synthase [Source:UniProtKB/TrEMBL;Acc:Q9N4K2]	PALP	234	272	313	16	11	9	4.65967	5.5189	6.82786	0.46253	0.263552	0.259013
WBGene00017436	210.22	146.741	183	1040.48	798.216	806.379	179.987	881.692	-2.29234	6.87267e-24	3.25636e-22	F13H8.3	II	6264050	6265502	+	1262	protein_coding	-	-	247	176	204	865	801	679	7.85719	5.70463	7.10889	39.9454	30.6575	31.2162
WBGene00020665	21.2773	7.50379	9.86763	345.223	276.037	195.954	12.8829	272.405	-4.40147	7.08721e-24	3.34926e-22	T22B2.1	X	3926081	3929576	+	2977	protein_coding	-	-	25	9	11	287	277	165	0.337125	0.123662	0.162497	5.61841	4.49433	3.21569
WBGene00006584	1974.54	2572.97	2693.86	619.477	686.605	710.183	2413.79	672.088	1.84439	7.35142e-24	3.4651e-22	tni-1	X	11375887	11377470	-	1036	protein_coding	Troponin I 1 [Source:UniProtKB/Swiss-Prot;Acc:Q20334]	-	2320	3086	3003	515	689	598	89.8996	121.846	127.475	28.9706	32.1235	33.4897
WBGene00006409	189.794	279.308	259.25	13.2315	16.9409	19.0016	242.784	16.3913	3.88669	7.62792e-24	3.58611e-22	hdl-2	IV	8874129	8877022	+	1977	protein_coding	Histidine Decarboxyase Like [Source:UniProtKB/TrEMBL;Acc:Q17874]	-	223	335	289	11	17	16	4.52822	6.93126	6.42868	0.324262	0.415342	0.469551
WBGene00010609	2272.42	1344.85	1269.34	9058.8	7242.73	8114.86	1628.87	8138.8	-2.32086	7.82286e-24	3.66826e-22	dut-1	I	9585317	9587206	+	1652	protein_coding	DeoxyUTPase; Deoxyuridinetriphosphatase [Source:UniProtKB/TrEMBL;Acc:G5EET2]	-	2670	1613	1415	7531	7268	6833	64.883	39.9391	37.6684	265.676	212.505	239.978
WBGene00077691	804.283	1150.58	804.661	0	0	0	919.842	0	12.1182	7.94401e-24	3.71546e-22	T06E4.14	V	9625422	9626269	+	772	protein_coding	-	-	945	1380	897	0	0	0	49.141	73.1199	51.0982	0	0	0
WBGene00008512	428.1	625.316	831.572	26.4631	37.8679	74.8187	628.329	46.3832	3.76241	9.32791e-24	4.35151e-22	F01G10.10	IV	10246160	10249785	+	1801	protein_coding	-	-	503	750	927	22	38	63	11.212	17.0342	22.6359	0.7119	1.01914	2.02953
WBGene00020223	834.922	747.044	728.411	52.9262	99.6524	134.199	770.126	95.5924	3.00908	9.7298e-24	4.52735e-22	T05A7.6	II	4668644	4671774	-	2386	protein_coding	-	Pkinase	981	896	812	44	100	113	16.5055	15.3607	14.9664	1.07471	2.02439	2.74775
WBGene00009677	556.615	959.652	913.205	68.5635	95.6663	29.6899	809.824	64.6399	3.64049	9.75523e-24	4.52757e-22	F44A6.5	X	10217310	10218760	-	971	protein_coding	-	-	654	1151	1018	57	96	25	27.0388	48.4875	46.1062	3.4211	4.77547	1.49379
WBGene00010453	329.373	501.087	621.661	45.709	61.7845	53.4419	484.04	53.6451	3.16994	1.04292e-23	4.82804e-22	fozi-1	III	9281785	9296668	+	3038	protein_coding	Formin-homology and zinc finger domains protein 1 [Source:UniProtKB/Swiss-Prot;Acc:P34489]	FH2	387	601	693	38	62	45	5.11391	8.09209	10.0317	0.728964	0.985753	0.859397
WBGene00015089	366.821	430.217	386.632	22.8545	52.8158	46.3163	394.557	40.6622	3.27003	1.14643e-23	5.29373e-22	B0252.5	II	6917032	6918922	-	925	protein_coding	-	-	431	516	431	19	53	39	18.7053	22.8182	20.4912	1.19708	2.76757	2.4462
WBGene00011120	536.189	620.314	617.176	58.9405	94.6698	112.822	591.226	88.8107	2.73326	1.20231e-23	5.53766e-22	R07E5.15	III	4401442	4402505	+	909	protein_coding	-	-	630	744	688	49	95	95	27.8232	33.4798	33.2855	3.14154	5.04805	6.06358
WBGene00009904	166.814	254.295	334.602	4.81147	4.98262	0	251.904	3.2647	6.23802	1.40289e-23	6.44514e-22	F49E12.12	II	8381497	8383905	+	1247	protein_coding	-	-	196	305	373	4	5	0	6.30985	10.0048	13.1545	0.186941	0.193672	0
WBGene00015541	624.702	957.984	1030.72	126.301	51.8192	48.6915	871.135	75.604	3.53097	1.8788e-23	8.60975e-22	C06E7.4	IV	5850826	5859976	-	1606	protein_coding	-	-	734	1149	1149	105	52	41	18.3476	29.265	31.4634	3.81025	1.56395	1.48118
WBGene00010920	291.925	298.484	235.926	28.8688	19.9305	30.8775	275.445	26.559	3.38364	2.10899e-23	9.64025e-22	M117.4	IV	11830799	11833556	-	2100	protein_coding	-	-	343	358	263	24	20	26	6.55699	6.97329	5.50766	0.666043	0.460018	0.718329
WBGene00001487	252.775	265.968	250.279	21.6516	4.98262	10.6884	256.34	12.4409	4.39268	2.39194e-23	1.09061e-21	frk-1	IV	10043183	10045739	+	1722	protein_coding	Fer-related kinase 1 [Source:UniProtKB/Swiss-Prot;Acc:Q22146]	Pkinase_Tyr	297	319	279	18	5	9	6.92393	7.5776	7.12528	0.609185	0.140249	0.303235
WBGene00011951	302.989	432.719	339.088	10.8258	5.97914	30.8775	358.265	15.8942	4.51438	2.40321e-23	1.09301e-21	T23F6.3	IV	12723103	12724651	-	1005	protein_coding	-	-	356	519	378	9	6	26	14.2205	21.124	16.5408	0.521899	0.288369	1.50099
WBGene00010047	1866.45	2597.15	2832.91	661.577	500.255	511.855	2432.17	557.896	2.12471	2.48896e-23	1.12918e-21	F54D1.6	IV	11287811	11294913	+	4872	protein_coding	-	-	2193	3115	3158	550	502	431	18.0701	26.1532	28.506	6.57909	4.97692	5.13262
WBGene00009573	582.148	948.813	1029.82	0	0	0	853.594	0	12.0102	3.60136e-23	1.62977e-21	F40E10.5	X	14701790	14703682	+	1090	protein_coding	-	-	684	1138	1148	0	0	0	25.1918	42.7061	46.3176	0	0	0
WBGene00020084	716.62	682.011	522.985	14.4344	51.8192	66.5055	640.539	44.253	3.85165	3.76446e-23	1.69934e-21	R105.1	IV	4633693	4634480	+	699	protein_coding	-	-	842	818	583	12	52	56	48.3576	47.8685	36.6794	1.00049	3.59327	4.64815
WBGene00008205	6907.47	8201.65	8310.34	2388.9	2923.8	2572.34	7806.49	2628.34	1.57028	3.92884e-23	1.76915e-21	sams-1	X	11965962	11969784	+	2138	protein_coding	Probable S-adenosylmethionine synthase 1 [Source:UniProtKB/Swiss-Prot;Acc:O17680]	-	8116	9837	9264	1986	2934	2166	152.393	188.204	190.556	54.1354	66.2852	58.7787
WBGene00014813	251.072	294.315	356.132	6.01434	23.9166	21.3768	300.507	17.1026	4.11943	4.29217e-23	1.92446e-21	M176.9	II	9409341	9411597	-	1774	protein_coding	Tyrosine-protein kinase [Source:UniProtKB/TrEMBL;Acc:A0A0S4FT70]	Pkinase_Tyr	295	353	397	5	24	18	6.67572	8.13945	9.84165	0.164258	0.653464	0.588692
WBGene00003093	7916.87	9994.22	10734.2	3269.4	2791.26	2698.22	9548.43	2919.63	1.70954	4.29496e-23	1.92446e-21	lys-4	IV	11621443	11623174	-	774	protein_coding	LYSozyme [Source:UniProtKB/TrEMBL;Acc:Q20964]	-	9302	11987	11966	2718	2801	2272	482.464	633.495	679.89	204.653	174.798	170.309
WBGene00019520	512.358	962.153	1192.19	0	0	0	888.9	0	12.0686	5.28527e-23	2.36236e-21	K08B12.1	V	6259391	6260780	+	1264	protein_coding	-	Lipase_3	602	1154	1329	0	0	0	19.1196	37.345	46.239	0	0	0
WBGene00015467	280.01	290.147	314.867	20.4488	22.92	40.3783	295.008	27.9157	3.40668	5.31858e-23	2.37141e-21	basl-1	III	5614972	5617257	+	1573	protein_coding	BAS-Like [Source:UniProtKB/TrEMBL;Acc:O45138]	-	329	348	351	17	23	34	8.39647	9.0495	9.81317	0.62984	0.706258	1.25406
WBGene00017991	795.772	1525.77	2142.17	0	6.97567	3.56279	1487.91	3.51282	8.68805	5.39818e-23	2.401e-21	clec-180	IV	7568893	7573761	+	2855	protein_coding	C-type lectin domain-containing protein 180 [Source:UniProtKB/Swiss-Prot;Acc:Q19970]	Lectin_C	935	1830	2388	0	7	3	13.1473	26.2192	36.784	0	0.118428	0.0609655
WBGene00012638	240.008	274.305	284.367	18.043	30.8922	27.3147	266.227	25.4167	3.38043	5.68682e-23	2.5232e-21	Y38H8A.4	IV	13470566	13472369	-	1190	protein_coding	-	Pkinase	282	329	317	15	31	23	9.51331	11.309	11.715	0.734606	1.25828	1.12137
WBGene00017114	436.611	513.593	413.544	19.2459	29.8957	61.7551	454.582	36.9656	3.62389	5.80952e-23	2.57135e-21	E03H12.7	IV	4987702	4988642	-	659	protein_coding	-	-	513	616	461	16	30	52	31.2508	38.2357	30.7643	1.41496	2.19887	4.57812
WBGene00001564	28690.3	32358.9	31778.3	12081.6	12573.1	12891.4	30942.5	12515.4	1.30588	5.865e-23	2.58959e-21	icl-1	V	724207	728103	-	3355	protein_coding	Bifunctional glyoxylate cycle protein Isocitrate lyase Malate synthase [Source:UniProtKB/Swiss-Prot;Acc:Q10663]	-	33710	38811	35425	10044	12617	10855	403.363	473.191	464.353	174.471	181.647	187.718
WBGene00012169	420.44	471.071	360.617	45.709	49.8262	74.8187	417.376	56.7846	2.88049	6.48605e-23	2.85685e-21	W01B6.2	IV	10073404	10075166	-	1207	protein_coding	Tau TuBulin Kinase [Source:UniProtKB/TrEMBL;Acc:Q23103]	Pkinase	494	565	402	38	50	63	16.4304	19.1476	14.647	1.83479	2.00091	3.02833
WBGene00001814	1728.57	2443.74	2579.04	561.739	597.914	464.351	2250.45	541.335	2.05505	6.59859e-23	2.89939e-21	haf-4	I	489969	496150	+	2531	protein_coding	HAlF transporter (PGP related) [Source:UniProtKB/TrEMBL;Acc:V6CLE7]	ABC_membrane	2031	2931	2875	467	600	391	32.2142	47.3694	49.9547	10.7531	11.4505	8.96301
WBGene00021252	270.648	290.98	319.353	21.6516	3.98609	19.0016	293.66	14.8798	4.331	7.22119e-23	3.16529e-21	cht-4	III	1653731	1657480	-	1216	protein_coding	CHiTinase [Source:UniProtKB/TrEMBL;Acc:Q965P2]	-	318	349	356	18	4	16	10.4984	11.7399	12.875	0.862679	0.158888	0.763406
WBGene00021326	382.992	766.221	846.822	44.5061	8.96871	41.5659	665.345	31.6803	4.40618	7.62816e-23	3.33562e-21	Y34B4A.10	X	5249851	5252787	+	1743	protein_coding	-	-	450	919	944	37	9	35	10.3644	21.5671	23.818	1.23713	0.249407	1.16504
WBGene00002125	380.439	190.096	186.588	1514.41	1830.61	1600.88	252.374	1648.64	-2.7075	8.0262e-23	3.50123e-21	inx-3	X	5996156	5998243	+	1633	protein_coding	Innexin-3 [Source:UniProtKB/Swiss-Prot;Acc:Q19746]	-	447	228	208	1259	1837	1348	10.9888	5.71114	5.60155	44.9314	54.3359	47.8931
WBGene00001246	245.115	239.288	253.867	24.0574	23.9166	29.6899	246.09	25.888	3.25139	8.52749e-23	3.71099e-21	elo-8	III	11230378	11232164	-	965	protein_coding	Elongation of very long chain fatty acids protein [Source:UniProtKB/TrEMBL;Acc:F3Y5R4]	ELO	288	287	283	20	24	25	11.981	12.1655	12.897	1.20785	1.20129	1.50308
WBGene00004133	1311.53	2847.27	3156.75	7.21721	5.97914	28.5023	2438.52	13.8996	7.46262	1.27579e-22	5.53868e-21	abu-13	III	6941889	6945895	-	1839	protein_coding	Activated in Blocked Unfolded protein response [Source:UniProtKB/TrEMBL;Acc:Q20936]	-	1541	3415	3519	6	6	24	33.6396	75.9596	84.1528	0.190143	0.157592	0.757179
WBGene00009503	540.444	687.014	819.911	105.852	125.562	142.512	682.456	124.642	2.4525	1.29918e-22	5.62677e-21	F37A8.5	III	3956624	3958161	+	1100	protein_coding	Protein yippee-like F37A8.5 [Source:UniProtKB/Swiss-Prot;Acc:Q9U3G6]	-	635	824	914	88	126	120	23.1745	30.6414	36.5413	4.6623	5.53276	6.32933
WBGene00013987	348.097	433.552	339.985	30.0717	57.7984	43.9411	373.878	43.9371	3.08059	1.49676e-22	6.46706e-21	ZK512.8	III	9146031	9147411	+	634	protein_coding	-	-	409	520	379	25	58	37	25.8978	33.5496	26.2894	2.29806	4.41878	3.38596
WBGene00018729	320.862	337.671	396.499	26.4631	44.8436	15.4388	351.677	28.9151	3.58883	1.67145e-22	7.20471e-21	F53A9.6	X	8713461	8713952	-	435	protein_coding	-	-	377	405	442	22	45	13	34.7922	38.0837	44.6852	2.94743	4.99675	1.7339
WBGene00016915	272.35	372.688	161.47	0	8.96871	7.12559	268.836	5.36477	5.60988	1.76268e-22	7.57994e-21	C54D2.1	X	7842632	7845438	+	1167	protein_coding	-	-	320	447	180	0	9	6	11.008	15.6679	6.78317	0	0.372508	0.298298
WBGene00017807	135.324	340.172	383.044	10.8258	8.96871	10.6884	286.18	10.161	4.8206	2.07375e-22	8.89654e-21	F26A1.9	III	4825345	4829509	-	1041	protein_coding	-	-	159	408	427	9	9	9	6.13163	16.0318	18.0388	0.503851	0.417595	0.501604
WBGene00003388	1011.95	1667.51	1612.01	273.051	329.849	256.521	1430.49	286.474	2.31884	2.30168e-22	9.85107e-21	moe-3	II	13160545	13165733	-	1307	protein_coding	CCCH-type zinc finger protein moe-3 [Source:UniProtKB/Swiss-Prot;Acc:Q9XV46]	zf-CCCH	1189	2000	1797	227	331	216	36.5204	62.5934	60.4649	10.1219	12.2325	9.58843
WBGene00004392	3683.53	2251.14	2145.76	12413.6	11197.9	11161	2693.48	11590.9	-2.1054	2.40373e-22	1.02636e-20	rnr-2	III	4093306	4094921	-	1388	protein_coding	Ribonucleoside-diphosphate reductase small chain [Source:UniProtKB/Swiss-Prot;Acc:P42170]	-	4328	2700	2392	10320	11237	9398	125.178	79.5698	75.7884	433.312	391.043	392.84
WBGene00015781	462.995	802.906	1079.16	0	0	0	781.687	0	11.8832	2.59675e-22	1.10618e-20	C14F11.6	X	6238021	6239115	-	743	protein_coding	-	-	544	963	1203	0	0	0	29.3927	53.0165	71.2045	0	0	0
WBGene00010510	383.843	366.018	423.411	22.8545	47.8331	55.8171	391.091	42.1682	3.20907	2.72684e-22	1.15888e-20	ent-3	V	14232281	14236076	-	2304	protein_coding	Equilibrative Nucleoside Transporter [Source:UniProtKB/TrEMBL;Acc:Q21145]	-	451	439	472	19	48	47	7.85821	7.79392	9.00929	0.480597	1.00629	1.18354
WBGene00004218	260.434	273.472	265.529	20.4488	35.8749	24.9396	266.478	27.0877	3.28673	2.79582e-22	1.18541e-20	ptr-3	II	362495	367555	-	3000	protein_coding	PaTched Related family [Source:UniProtKB/TrEMBL;Acc:O16530]	-	306	328	296	17	36	21	4.09477	4.47225	4.33912	0.330246	0.579623	0.406132
WBGene00018930	442.568	440.223	376.764	24.0574	56.8019	55.8171	419.852	45.5588	3.19774	2.86336e-22	1.21122e-20	F56B3.6	IV	788055	790835	+	789	protein_coding	Receptor expression-enhancing protein [Source:UniProtKB/TrEMBL;Acc:O45108]	TB2_DP1_HVA22	520	528	420	20	57	47	26.4579	27.3735	23.4101	1.47728	3.48949	3.45613
WBGene00003847	768.537	945.478	1262.16	186.445	220.232	193.578	992.058	200.085	2.30851	3.49406e-22	1.47457e-20	blmp-1	I	10409302	10414707	+	3372	protein_coding	B lymphocyte-induced maturation protein 1 homolog [Source:UniProtKB/Swiss-Prot;Acc:Q93560]	zf-C2H2	903	1134	1407	155	221	163	10.7505	13.7562	18.3501	2.67889	3.16569	2.80459
WBGene00001104	28.0861	9.1713	7.17646	333.194	318.888	248.208	14.8113	300.097	-4.33765	3.7813e-22	1.5921e-20	dsl-2	IV	1202651	1204970	-	1024	protein_coding	Delta-like protein [Source:UniProtKB/TrEMBL;Acc:O45203]	-	33	11	8	277	320	209	1.29373	0.439407	0.343574	15.7649	15.0943	11.8417
WBGene00009193	160.005	280.142	310.382	8.42008	0	2.3752	250.176	3.59842	6.18792	3.83624e-22	1.61149e-20	F27E5.3	II	10141457	10144192	-	1485	protein_coding	-	-	188	336	346	7	0	2	5.08231	9.25522	10.2466	0.274715	0	0.0781399
WBGene00015480	830.667	1048.86	1159.9	217.719	255.11	262.459	1013.14	245.096	2.04677	4.0883e-22	1.71341e-20	C05D10.4	III	6088684	6102862	-	2137	protein_coding	-	SAM_2	976	1258	1293	181	256	221	18.3347	24.0796	26.6088	4.9361	5.78628	6.00008
WBGene00011757	142.133	277.64	261.044	10.8258	9.96524	10.6884	226.939	10.4931	4.43706	4.34951e-22	1.81868e-20	cht-2	II	8520905	8523490	+	1959	protein_coding	CHiTinase [Source:UniProtKB/TrEMBL;Acc:Q22468]	-	167	333	291	9	10	9	3.42225	6.95318	6.53265	0.267743	0.246564	0.266549
WBGene00021084	172.772	218.444	208.117	0	2.98957	7.12559	199.778	3.37172	5.89167	5.0908e-22	2.12374e-20	W08E12.3	IV	3303980	3304567	+	537	protein_coding	-	-	203	262	232	0	3	6	15.1758	19.9573	18.9996	0	0.269843	0.648256
WBGene00011548	468.952	686.18	1019.06	0	0	0	724.73	0	11.774	5.31063e-22	2.21037e-20	T06G6.6	I	12718296	12719795	+	870	protein_coding	-	-	551	823	1136	0	0	0	25.4251	38.695	57.4235	0	0	0
WBGene00003482	3549.06	4809.1	6427.42	1170.39	1023.43	1206.6	4928.52	1133.47	2.12059	7.75221e-22	3.21921e-20	mua-3	III	10160697	10183529	+	11774	protein_coding	Transmembrane cell adhesion receptor mua-3 [Source:UniProtKB/Swiss-Prot;Acc:P34576]	VWA	4170	5768	7165	973	1027	1016	14.2181	20.039	26.7623	4.81614	4.21318	5.00655
WBGene00015929	394.056	531.936	441.352	26.4631	29.8957	68.8807	455.781	41.7465	3.45411	7.8642e-22	3.25826e-20	C17H12.3	IV	6793912	6795629	-	1225	protein_coding	Tyrosine-protein phosphatase [Source:UniProtKB/TrEMBL;Acc:O45085]	Y_phosphatase	463	638	492	22	30	58	15.1731	21.3039	17.6628	1.04664	1.1829	2.74702
WBGene00007552	156.601	313.492	352.544	8.42008	9.96524	0	274.212	6.12844	5.45537	8.00554e-22	3.30926e-20	C13C12.2	V	12523647	12525656	-	1475	protein_coding	-	-	184	376	393	7	10	0	5.0079	10.4272	11.7174	0.276577	0.32747	0
WBGene00009212	45.1079	24.1789	27.8088	286.283	326.86	274.335	32.3652	295.826	-3.1924	8.07962e-22	3.33229e-20	F28D1.2	IV	12374709	12376121	-	1011	protein_coding	-	-	53	29	31	238	328	231	2.10453	1.17333	1.34847	13.7194	15.6706	13.2565
WBGene00017673	183.836	239.288	215.294	18.043	11.9583	17.814	212.806	15.9384	3.74987	8.17005e-22	3.36195e-20	icmt-1	I	4901918	4903264	+	1132	protein_coding	Protein-S-isoprenylcysteine O-methyltransferase [Source:UniProtKB/TrEMBL;Acc:P91266]	ICMT	216	287	240	15	12	15	7.66014	10.3707	9.32386	0.772245	0.512034	0.768801
WBGene00009628	3533.74	6564.99	6617.59	1133.1	1245.65	966.705	5572.11	1115.15	2.32074	8.19856e-22	3.36605e-20	tatn-1	X	14791008	14792980	+	1783	protein_coding	Tyrosine AminoTraNsferase [Source:UniProtKB/TrEMBL;Acc:Q93703]	Aminotran_1_2	4152	7874	7377	942	1250	814	93.4836	180.642	181.953	30.79	33.8628	26.4876
WBGene00014082	343.842	298.484	297.823	21.6516	44.8436	35.6279	313.383	34.041	3.19269	8.31514e-22	3.40621e-20	ZK795.2	IV	12557072	12558975	-	989	protein_coding	-	-	404	358	332	18	45	30	16.3989	14.8068	14.7629	1.06068	2.19776	1.75993
WBGene00018393	7907.51	16434.1	16043.9	2645.11	2664.7	2144.8	13461.8	2484.87	2.43758	8.45703e-22	3.45653e-20	msra-1	II	7363216	7364107	-	759	protein_coding	Methionine Sulfoxide Reductase A [Source:UniProtKB/TrEMBL;Acc:O02089]	PMSR	9291	19711	17885	2199	2674	1806	491.417	1062.28	1036.28	168.847	170.17	138.053
WBGene00014173	189.794	299.318	284.367	26.4631	14.9479	15.4388	257.826	18.9499	3.77472	9.66068e-22	3.9396e-20	ZK970.7	II	10312293	10312943	+	568	protein_coding	-	-	223	359	317	22	15	13	15.7611	25.8535	24.5438	2.25727	1.27558	1.3279
WBGene00017307	374.481	772.057	1128.5	0	0	0	758.345	0	11.8394	9.98357e-22	4.06215e-20	F09F9.2	X	4110442	4111474	-	687	protein_coding	-	-	440	926	1258	0	0	0	25.7114	55.1351	80.5294	0	0	0
WBGene00020040	534.486	658.666	632.426	0	0	0	608.526	0	11.522	1.00468e-21	4.07066e-20	R12E2.15	I	4148832	4149429	-	327	protein_coding	-	-	628	790	705	0	0	0	77.0977	98.8219	94.8139	0	0	0
WBGene00000755	435.76	742.876	821.705	0	0	0	666.78	0	11.6538	1.00494e-21	4.07066e-20	col-182	X	12636153	12637056	-	822	protein_coding	COLlagen [Source:UniProtKB/TrEMBL;Acc:Q21855]	-	512	891	916	0	0	0	25.0051	44.3384	49.0066	0	0	0
WBGene00004154	811.943	671.173	557.073	91.418	131.541	62.9427	680.063	95.3006	2.82977	1.09899e-21	4.44174e-20	pqn-72	I	3269406	3280883	-	1993	protein_coding	Prion-like-(Q/N-rich)-domain-bearing protein [Source:UniProtKB/TrEMBL;Acc:A0A0K3ARA6]	-	954	805	621	76	132	53	19.2163	16.522	13.703	2.22237	3.19912	1.5429
WBGene00000672	10730.6	17540.5	18319.7	8.42008	19.9305	80.7566	15530.3	36.3691	8.73975	1.16075e-21	4.6809e-20	col-97	III	12992405	12993707	-	1186	protein_coding	COLlagen [Source:UniProtKB/TrEMBL;Acc:O18286]	Collagen	12608	21038	20422	7	20	68	426.767	725.594	757.259	0.343972	0.814534	3.32655
WBGene00008659	422.142	491.082	421.617	33.6803	37.8679	77.1939	444.947	49.5807	3.17031	1.26678e-21	5.09719e-20	clec-151	III	4628465	4631131	+	1850	protein_coding	C-type LECtin [Source:UniProtKB/TrEMBL;Acc:Q19313]	Lectin_C	496	589	470	28	38	65	10.7632	13.0232	11.1727	0.882056	0.992147	2.0385
WBGene00003534	428.1	784.563	742.764	0	0	0	651.809	0	11.6211	1.28109e-21	5.14333e-20	nas-15	X	777721	780514	+	2008	protein_coding	Zinc metalloproteinase nas-15 [Source:UniProtKB/Swiss-Prot;Acc:P55115]	Astacin	503	941	828	0	0	0	10.0562	19.169	18.1342	0	0	0
WBGene00020194	366.821	780.394	965.234	0	0	0	704.15	0	11.7325	1.59427e-21	6.38659e-20	T03G6.1	X	2608228	2609989	+	1159	protein_coding	-	-	431	936	1076	0	0	0	14.9288	33.0344	40.8281	0	0	0
WBGene00022245	7003.64	5136.76	5234.33	17892.7	16932.9	17562.2	5791.58	17462.6	-1.59222	1.60434e-21	6.41276e-20	acp-6	IV	6424600	6426139	-	1231	protein_coding	ACid Phosphatase family [Source:UniProtKB/TrEMBL;Acc:Q9GUF2]	Acid_phosphat_A	8229	6161	5835	14875	16992	14788	268.361	204.723	208.456	704.221	666.731	696.981
WBGene00004210	2823.93	3425.9	4425.19	874.485	979.583	1021.33	3558.34	958.467	1.89225	1.74846e-21	6.97346e-20	ptc-3	II	2845384	2852593	-	4483	protein_coding	-	-	3318	4109	4933	727	983	860	29.7124	37.4922	48.392	9.45096	10.5913	11.1301
WBGene00000749	1088.55	3527.62	4255.64	51.7233	33.8818	20.1892	2957.27	35.2648	6.39046	1.77005e-21	7.0441e-20	col-176	X	10077597	10078602	+	956	protein_coding	COLlagen [Source:UniProtKB/TrEMBL;Acc:Q23263]	Collagen	1279	4231	4744	43	34	17	53.7084	181.034	218.232	2.62132	1.71785	1.03172
WBGene00023490	252.775	354.346	284.367	30.0717	28.8992	42.7535	297.163	33.9081	3.13583	1.79091e-21	7.11153e-20	F36A2.14	I	8824401	8825628	-	1087	protein_coding	-	-	297	425	317	25	29	36	10.9687	15.9931	12.8251	1.34036	1.28864	1.92151
WBGene00010468	348.097	358.515	403.676	0	0	3.56279	370.096	1.1876	8.36226	1.80666e-21	7.1584e-20	K01D12.9	V	12403942	12404651	-	556	protein_coding	-	-	409	430	450	0	0	3	29.531	31.635	35.5933	0	0	0.313051
WBGene00044683	188.943	228.449	252.97	14.4344	2.98957	13.0636	223.454	10.1625	4.49152	2.09448e-21	8.28074e-20	C36E6.8	X	17438619	17439751	+	588	protein_coding	-	-	222	274	282	12	3	11	15.1567	19.0611	21.0913	1.18936	0.246438	1.08539
WBGene00003933	300.436	511.092	423.411	40.8975	60.7879	53.4419	411.646	51.7091	2.98872	2.16368e-21	8.53573e-20	pat-9	X	16536837	16540207	+	2127	protein_coding	Paralysed Arrest at Two-fold [Source:UniProtKB/TrEMBL;Acc:Q22829]	-	353	613	472	34	61	45	6.66249	11.7887	9.759	0.931583	1.38524	1.22748
WBGene00022499	739.6	976.327	1067.5	182.836	174.392	239.895	927.808	199.041	2.22199	2.16958e-21	8.54042e-20	set-30	X	4999270	5003515	+	1813	protein_coding	SET (Trithorax/polycomb) domain containing [Source:UniProtKB/TrEMBL;Acc:Q23084]	-	869	1171	1190	152	175	202	19.2421	26.42	28.8656	4.88603	4.66234	6.46432
WBGene00007823	459.59	670.339	618.97	0	0	0	582.966	0	11.4601	2.45697e-21	9.65079e-20	C30H6.5	IV	17371769	17375638	+	1824	protein_coding	-	PAN_1	540	804	690	0	0	0	11.885	18.0304	16.6362	0	0	0
WBGene00077697	1023.01	1765.89	2207.66	8.42008	5.97914	29.6899	1665.52	14.6964	6.83301	2.7066e-21	1.06084e-19	F58E6.13	V	9745240	9749228	+	1758	protein_coding	-	-	1202	2118	2461	7	6	25	27.4483	49.2812	61.5635	0.232054	0.164853	0.825069
WBGene00019561	432.355	387.696	375.867	75.7807	82.7115	76.0063	398.639	78.1661	2.3491	2.77842e-21	1.08664e-19	K09C6.7	V	835773	839099	-	1890	protein_coding	-	-	508	465	419	63	83	64	10.7903	10.0639	9.74952	1.94262	2.12119	1.96466
WBGene00016440	2837.54	2923.14	2684.89	214.111	532.144	530.856	2815.19	425.703	2.72429	2.90863e-21	1.13512e-19	gipc-1	III	4870762	4872046	+	1184	protein_coding	GIPC (RGS-GAIP Interacting Protein C) homolog [Source:UniProtKB/TrEMBL;Acc:Q18488]	-	3334	3506	2993	178	534	447	113.043	121.125	111.17	8.7615	21.7848	21.9041
WBGene00001006	1901.34	2671.35	2925.3	683.229	704.542	636.552	2499.33	674.775	1.88882	3.2168e-21	1.25269e-19	dlg-1	X	5479700	5484941	+	4045	protein_coding	Disks large homolog 1 [Source:UniProtKB/Swiss-Prot;Acc:G5ECY0]	PDZ	2234	3204	3261	568	707	536	22.1715	32.4002	35.4538	8.18352	8.44238	7.68804
WBGene00012436	151.495	59.1966	62.794	833.588	751.379	846.757	91.1617	810.575	-3.15182	3.31088e-21	1.28656e-19	flh-3	IV	9270096	9271935	+	1581	protein_coding	FLYWCH zinc finger transcription factor homolog [Source:UniProtKB/TrEMBL;Acc:Q9XWQ6]	FLYWCH	178	71	70	693	754	713	4.51979	1.83696	1.94714	25.5453	23.0358	26.1654
WBGene00012689	391.503	394.366	357.029	38.4918	62.781	67.6931	380.966	56.3219	2.7547	3.60142e-21	1.39647e-19	Y39B6A.30	V	19014573	19020001	+	4291	protein_coding	-	Y_phosphatase	460	473	398	32	63	57	4.30357	4.50896	4.07902	0.434612	0.709163	0.770701
WBGene00019024	150.643	209.272	214.397	3.6086	9.96524	2.3752	191.438	5.31635	5.12104	3.77034e-21	1.45886e-19	F58A6.5	II	5146967	5148465	-	977	protein_coding	-	-	177	251	239	3	10	2	7.27291	10.5088	10.7581	0.178952	0.49439	0.118769
WBGene00001949	154.899	108.388	107.647	619.477	582.966	558.171	123.645	586.871	-2.24646	4.06658e-21	1.57013e-19	hlh-2	I	7190834	7193924	-	1623	protein_coding	Helix Loop Helix [Source:UniProtKB/TrEMBL;Acc:G5EEG9]	HLH	182	130	120	515	585	470	4.50176	3.27641	3.25157	18.4926	17.4101	16.8015
WBGene00009416	377.885	498.585	424.308	10.8258	31.8888	51.0667	433.593	31.2604	3.79241	4.12552e-21	1.58951e-19	F35E2.9	I	11723427	11726326	-	2000	protein_coding	-	-	444	598	473	9	32	43	8.91215	12.2305	10.4007	0.262254	0.77283	1.24741
WBGene00012379	303.84	420.212	387.529	34.8832	5.97914	9.50078	370.527	16.7877	4.48525	4.15917e-21	1.59908e-19	Y1A5A.1	III	3985565	3986809	-	688	protein_coding	-	LIM	357	504	432	29	6	8	20.831	29.9651	27.6138	2.45652	0.421237	0.674638
WBGene00000745	154.048	232.618	296.926	0	2.98957	3.56279	227.864	2.18412	6.67406	4.36221e-21	1.6736e-19	col-172	X	6672830	6674407	+	1309	protein_coding	COLlagen [Source:UniProtKB/TrEMBL;Acc:Q20142]	Collagen	181	279	331	0	3	3	5.55097	8.71843	11.1204	0	0.110699	0.132969
WBGene00044016	131.068	226.781	193.764	7.21721	3.98609	5.93799	183.871	5.71376	5.02626	4.49802e-21	1.72206e-19	C35A5.10	V	10504193	10505401	+	1016	protein_coding	-	-	154	272	216	6	4	5	6.08495	10.9509	9.34955	0.344166	0.190165	0.285526
WBGene00019430	1599.2	1640	1287.28	159.981	267.068	353.904	1508.83	260.318	2.53476	4.52395e-21	1.72834e-19	K06A5.2	I	6468113	6469392	+	1104	protein_coding	-	-	1879	1967	1435	133	268	298	68.3262	72.8801	57.1628	7.0209	11.7255	15.6609
WBGene00001414	314.053	433.552	520.293	10.8258	15.9444	46.3163	422.633	24.3622	4.1239	5.19842e-21	1.98184e-19	fer-1	I	8623017	8631184	-	6245	protein_coding	Sperm vesicle fusion protein fer-1 [Source:UniProtKB/Swiss-Prot;Acc:Q17388]	C2	369	520	580	9	16	39	2.37205	3.406	4.08438	0.0839886	0.123752	0.362328
WBGene00012595	1877.51	1571.63	1434.4	192.459	367.717	361.03	1627.84	307.069	2.40496	5.62523e-21	2.14006e-19	Y38E10A.17	II	12632593	12634799	-	1935	protein_coding	-	-	2206	1885	1599	160	369	304	45.7672	39.8478	36.3411	4.81891	9.21106	9.11511
WBGene00022753	228.944	300.985	217.985	21.6516	16.9409	29.6899	249.305	22.7608	3.46223	5.74961e-21	2.18281e-19	ZK484.7	I	6095060	6096589	-	1179	protein_coding	Tyrosine-protein phosphatase [Source:UniProtKB/TrEMBL;Acc:O44901]	Y_phosphatase	269	361	243	18	17	25	9.15942	12.5247	9.06407	0.889752	0.696465	1.23026
WBGene00003161	910.67	757.883	636.911	2411.75	2468.39	2622.22	768.488	2500.79	-1.70207	5.91456e-21	2.24074e-19	mdf-2	IV	2636228	2641117	-	1088	protein_coding	MAD (Yeast Mitosis arrest DeFicient) related [Source:UniProtKB/TrEMBL;Acc:Q8T870]	HORMA	1070	909	710	2005	2477	2208	39.4807	34.175	28.6986	107.398	109.967	117.744
WBGene00006773	983.864	812.911	771.47	2578.95	2457.43	2459.52	856.081	2498.63	-1.54518	6.03506e-21	2.28163e-19	unc-37	I	6742293	6745341	-	2087	protein_coding	Transcription factor unc-37 [Source:UniProtKB/Swiss-Prot;Acc:O02482]	-	1156	975	860	2144	2466	2071	22.2364	19.1098	18.122	59.8704	57.0735	57.5741
WBGene00007610	312.351	320.996	315.764	31.2746	54.8088	41.5659	316.37	42.5498	2.88597	6.17118e-21	2.32824e-19	C15H7.3	III	9650422	9651971	-	1265	protein_coding	Putative tyrosine-protein phosphatase C15H7.3 [Source:UniProtKB/Swiss-Prot;Acc:P34337]	Y_phosphatase	367	385	352	26	55	35	11.6468	12.4493	12.2372	1.19782	2.10008	1.60527
WBGene00003089	486.825	851.264	853.999	126.301	123.569	87.8822	730.696	112.584	2.69708	6.61508e-21	2.49054e-19	ltd-1	II	8088427	8092754	-	2600	protein_coding	Lim and Transglutaminase Domain [Source:UniProtKB/TrEMBL;Acc:A0A131MD24]	-	572	1021	952	105	124	74	8.83186	16.063	16.1025	2.35356	2.30363	1.65131
WBGene00008150	367.672	597.802	812.734	0	0	0	592.736	0	11.4839	6.70896e-21	2.52065e-19	mam-2	IV	9983195	9989678	+	2648	protein_coding	MAM (Meprin, A5-protein, PTPmu) domain protein [Source:UniProtKB/TrEMBL;Acc:Q8I4M2]	-	432	717	906	0	0	0	6.54931	11.0758	15.0467	0	0	0
WBGene00020105	259.583	324.331	315.764	30.0717	44.8436	22.5644	299.893	32.4932	3.19513	6.89106e-21	2.58372e-19	R148.7	III	3195561	3198407	-	815	protein_coding	-	-	305	389	352	25	45	19	15.0235	19.5239	18.994	1.78769	2.66697	1.35259
WBGene00010092	168.516	229.283	207.22	0	5.97914	1.1876	201.673	2.38891	6.29443	7.09794e-21	2.6558e-19	F55C5.2	V	12264002	12265492	+	998	pseudogene	-	-	198	275	231	0	6	1	7.96461	11.2714	10.1792	0	0.290392	0.0581351
WBGene00000711	14172.4	24468.2	26536.8	7.21721	18.934	86.6946	21725.8	37.6153	9.17536	7.74099e-21	2.89045e-19	col-138	IV	17182798	17183740	-	943	protein_coding	COLlagen [Source:UniProtKB/TrEMBL;Acc:A3QM98]	Collagen	16652	29347	29582	6	19	73	708.899	1272.99	1379.58	0.370808	0.973209	4.49139
WBGene00021113	1743.89	1786.74	1482.84	132.315	240.162	359.842	1671.15	244.107	2.77518	8.11012e-21	3.01956e-19	gsp-3	I	4709262	4710712	-	1108	protein_coding	Serine/threonine-protein phosphatase PP1-gamma [Source:UniProtKB/Swiss-Prot;Acc:O02658]	Metallophos	2049	2143	1653	110	241	303	74.239	79.1145	65.6091	5.78579	10.5061	15.8662
WBGene00001500	362.566	479.409	483.514	25.2602	67.7636	30.8775	441.83	41.3005	3.40538	8.12006e-21	3.01956e-19	ftn-1	V	7546468	7548012	-	682	protein_coding	Ferritin [Source:UniProtKB/TrEMBL;Acc:O16453]	Ferritin	426	575	539	21	68	26	25.0758	34.4872	34.7564	1.79451	4.81602	2.21186
WBGene00015992	185.538	236.786	216.191	21.6516	19.9305	16.6264	212.839	19.4028	3.45473	8.19212e-21	3.04013e-19	C18H2.5	III	7689356	7694398	-	3696	protein_coding	-	WSN	218	284	241	18	20	14	2.36785	3.14311	2.86758	0.283825	0.261374	0.219768
WBGene00020039	491.932	568.621	478.132	0	0	0	512.895	0	11.2755	8.24016e-21	3.05172e-19	R12E2.14	I	4149981	4150634	+	316	protein_coding	-	-	578	682	533	0	0	0	73.4295	88.2818	74.1773	0	0	0
WBGene00010915	186.389	219.278	205.426	12.0287	12.9548	21.3768	203.698	15.4534	3.72649	8.68994e-21	3.21174e-19	M110.7	II	8232789	8237202	+	3337	protein_coding	Uncharacterized NTE family protein M110.7 [Source:UniProtKB/Swiss-Prot;Acc:Q21534]	cNMP_binding	219	263	229	10	13	18	2.63462	3.22384	3.01794	0.174644	0.18817	0.312958
WBGene00010035	342.99	366.852	453.911	38.4918	66.7671	59.3799	387.918	54.8796	2.81577	8.85591e-21	3.26643e-19	F54C8.1	III	9439699	9440929	+	982	protein_coding	Probable 3-hydroxyacyl-CoA dehydrogenase F54C8.1 [Source:UniProtKB/Swiss-Prot;Acc:P34439]	3HCDH_N	403	440	506	32	67	50	16.4749	18.328	22.6605	1.8991	3.29555	2.95412
WBGene00014233	596.616	736.205	575.014	135.924	163.43	146.075	635.945	148.476	2.09713	8.92052e-21	3.28358e-19	ZK1128.7	III	10136982	10139241	+	967	protein_coding	-	-	701	883	641	113	164	123	29.1019	37.3515	29.1516	6.81023	8.19184	7.37986
WBGene00016695	16.1708	9.1713	8.97058	246.588	149.479	185.265	11.4375	193.777	-4.07986	9.27212e-21	3.4061e-19	C45H4.14	V	2158674	2159427	-	678	protein_coding	-	-	19	11	10	205	150	156	1.125	0.663647	0.648636	17.6212	10.6863	13.3495
WBGene00003404	963.437	1011.34	1057.63	256.211	294.971	333.715	1010.8	294.966	1.77673	9.44045e-21	3.46093e-19	mpz-1	II	10738635	10775061	-	8203	protein_coding	Multiple PDZ domain protein [Source:UniProtKB/TrEMBL;Acc:G1K0W2]	PDZ	1132	1213	1179	213	296	281	5.53992	6.0487	6.3208	1.51327	1.74294	1.98748
WBGene00020017	456.186	604.472	476.338	0	0	0	512.332	0	11.2739	1.02208e-20	3.73944e-19	R12A1.3	V	1422796	1425794	-	1261	protein_coding	-	Kunitz_BPTI	536	725	531	0	0	0	17.0639	23.5178	18.5187	0	0	0
WBGene00010093	1242.6	769.556	845.925	4279.8	3280.56	3906.01	952.692	3822.12	-2.00415	1.11467e-20	4.07001e-19	capg-2	V	12271873	12275676	+	3212	protein_coding	CAP-G condensin subunit [Source:UniProtKB/TrEMBL;Acc:Q20818]	-	1460	923	943	3558	3292	3289	18.2477	11.7544	12.9112	64.5566	49.5049	59.4097
WBGene00003542	265.541	458.565	370.485	0	0	3.56279	364.864	1.1876	8.34013	1.22343e-20	4.45815e-19	nas-23	II	7491399	7493699	-	1742	protein_coding	Zinc metalloproteinase nas-23 [Source:UniProtKB/Swiss-Prot;Acc:Q7Z0M7]	Astacin	312	550	413	0	0	3	7.19012	12.9148	10.4264	0	0	0.0999177
WBGene00003457	1283.45	1173.09	999.322	188.85	223.221	324.214	1151.95	245.429	2.23141	1.27214e-20	4.62635e-19	msp-64	II	5809917	5810342	-	426	protein_coding	Major sperm protein 19/31/40/45/50/51/53/59/61/65/81/113/142 [Source:UniProtKB/Swiss-Prot;Acc:P53017]	Motile_Sperm	1508	1407	1114	157	224	273	142.109	135.101	115.002	21.4783	25.3982	37.1811
WBGene00018037	382.992	275.973	288.853	1447.05	1049.34	1364.55	315.939	1286.98	-2.02578	1.30855e-20	4.74925e-19	chtl-1	X	5355638	5364322	-	2769	protein_coding	Choline transporter-like protein 1 [Source:UniProtKB/Swiss-Prot;Acc:Q20026]	-	450	331	322	1203	1053	1149	6.52408	4.88966	5.11404	25.3194	18.3683	24.075
WBGene00021468	531.933	499.419	594.749	2125.47	1904.36	1520.13	542.034	1849.98	-1.77129	1.31253e-20	4.75391e-19	epg-2	I	2300086	2302823	+	2290	protein_coding	Ectopic P granules protein 2 [Source:UniProtKB/Swiss-Prot;Acc:Q95XR4]	-	625	599	663	1767	1911	1280	10.9566	10.6995	12.7324	44.9688	40.3078	32.4298
WBGene00000723	614.489	572.79	524.779	114.272	58.7949	105.696	570.686	92.9212	2.62487	1.31507e-20	4.75391e-19	col-150	V	10293563	10294623	-	982	protein_coding	COLlagen [Source:UniProtKB/TrEMBL;Acc:Q17418]	Collagen	722	687	585	95	59	89	29.5159	28.6167	26.1984	5.63796	2.90205	5.25833
WBGene00007560	307.245	623.649	886.293	0	0	0	605.729	0	11.5152	1.34037e-20	4.83571e-19	C14A4.9	II	10599337	10600529	+	559	protein_coding	-	-	361	748	988	0	0	0	25.9254	54.7348	77.7277	0	0	0
WBGene00019601	147.239	190.096	222.47	9.62294	3.98609	10.6884	186.602	8.09914	4.55198	1.42848e-20	5.14337e-19	K09H11.4	V	5723079	5726545	-	1893	protein_coding	-	-	173	228	248	8	4	9	3.66881	4.92672	5.76145	0.246292	0.102064	0.275843
WBGene00018841	198.305	179.257	235.029	2.40574	9.96524	0	204.197	4.12366	5.54921	1.46032e-20	5.2476e-19	F54H5.5	II	6625949	6627282	-	941	protein_coding	-	-	233	215	262	2	10	0	9.94022	9.34593	12.2445	0.123866	0.513304	0
WBGene00010091	414.482	407.706	357.926	68.5635	81.7149	80.7566	393.371	77.0117	2.35128	1.54606e-20	5.54475e-19	ssp-35	V	12263369	12263896	-	528	protein_coding	Sperm Specific family, class P [Source:UniProtKB/TrEMBL;Acc:Q20815]	Motile_Sperm	487	489	399	57	82	68	37.0275	37.8834	33.233	6.29145	7.50143	7.47213
WBGene00009681	3823.96	3555.96	3117.28	315.151	693.581	755.312	3499.07	588.015	2.57246	1.64142e-20	5.87513e-19	gipc-2	IV	10026413	10027666	-	1156	protein_coding	GIPC (RGS-GAIP Interacting Protein C) homolog [Source:UniProtKB/TrEMBL;Acc:Q20393]	-	4493	4265	3475	262	696	636	156.03	150.916	132.199	13.2085	29.0814	31.9204
WBGene00019949	295.329	357.681	270.911	46.9119	26.9061	40.3783	307.974	38.0654	3.02504	1.69402e-20	6.05144e-19	R08C7.5	IV	4430229	4432165	+	1477	protein_coding	-	-	347	429	302	39	27	34	9.43145	11.8809	8.99202	1.53884	0.882973	1.33557
WBGene00016013	499.592	581.127	724.823	54.1291	103.638	38.0031	601.847	65.2569	3.19601	1.79014e-20	6.38226e-19	C23G10.6	III	6192116	6194580	-	1700	protein_coding	UDP-glucuronosyltransferase [Source:UniProtKB/TrEMBL;Acc:Q9GYR7]	UDPGT	587	697	808	45	104	32	13.8618	16.771	20.9023	1.54267	2.95494	1.09212
WBGene00020806	736.195	865.437	707.778	208.096	149.479	197.141	769.804	184.905	2.06048	1.80496e-20	6.42247e-19	T25F10.3	V	6745039	6748613	+	1760	protein_coding	-	-	865	1038	789	173	150	166	19.7303	24.1245	19.7149	5.72853	4.11664	5.47223
WBGene00012144	2954.14	3921.15	3321.8	775.85	1123.08	732.748	3399.03	877.227	1.95318	1.8525e-20	6.57875e-19	T28H10.3	V	12512986	12514941	+	1565	protein_coding	-	-	3471	4703	3703	645	1127	617	89.0369	122.923	104.057	24.019	34.7835	22.8739
WBGene00009956	251.072	275.139	322.941	8.42008	11.9583	32.0651	283.051	17.4812	4.02611	1.92896e-20	6.83687e-19	F53B2.5	IV	12528529	12531166	-	1491	protein_coding	-	-	295	330	360	7	12	27	7.94281	9.05337	10.6183	0.273609	0.388747	1.05064
WBGene00020419	281.712	328.499	297.823	50.5205	45.8401	51.0667	302.678	49.1424	2.62477	1.95801e-20	6.92632e-19	acdh-4	I	6546615	6548675	-	1315	protein_coding	Acyl CoA DeHydrogenase [Source:UniProtKB/TrEMBL;Acc:A0A0K3AQR2]	-	331	394	332	42	46	43	10.1049	12.2559	11.1031	1.86137	1.68965	1.8972
WBGene00001944	291.925	295.149	217.985	9.62294	25.9096	5.93799	268.353	13.8235	4.24788	1.99494e-20	7.04321e-19	his-70	III	4059647	4060172	-	526	protein_coding	Histone H3.3-like type 1 [Source:UniProtKB/Swiss-Prot;Acc:Q27490]	Histone	343	354	243	8	26	5	26.1781	27.5291	20.3166	0.886369	2.38755	0.55151
WBGene00015094	679.172	717.029	608.205	61.3463	73.7428	142.512	668.135	92.5336	2.85456	1.99883e-20	7.04325e-19	B0261.6	I	5255447	5256945	-	617	protein_coding	-	-	798	860	678	51	74	120	51.9215	57.0147	48.3254	4.8172	5.79309	11.2841
WBGene00017112	1221.32	1333.17	1306.12	101.041	238.169	249.396	1286.87	196.202	2.71161	2.06304e-20	7.25541e-19	E03H12.5	IV	4977201	4978084	+	797	protein_coding	-	-	1435	1599	1456	84	239	210	72.2808	82.0661	80.3404	6.1423	14.4845	15.2873
WBGene00000516	261.286	401.87	444.941	44.5061	35.8749	54.6295	369.365	45.0035	3.04151	2.28717e-20	8.02809e-19	cki-1	II	7811240	7812105	+	809	protein_coding	Cyclin-dependent kinase inhibitor 1 [Source:UniProtKB/Swiss-Prot;Acc:Q22197]	-	307	482	496	37	36	46	15.2342	24.3709	26.9627	2.66541	2.1494	3.29897
WBGene00021931	301.287	604.472	776.852	0	0	0	560.87	0	11.4042	2.33986e-20	8.19719e-19	Y55F3AM.14	IV	1058695	1067525	-	2192	protein_coding	-	-	354	725	866	0	0	0	6.48324	13.5292	17.3743	0	0	0
WBGene00007996	216.178	453.563	545.411	0	0	3.56279	405.05	1.1876	8.48829	2.41773e-20	8.45365e-19	C38C6.3	II	14633123	14634657	+	1140	protein_coding	-	-	254	544	608	0	0	3	8.94455	19.5195	23.4547	0	0	0.152681
WBGene00001186	281.712	191.764	240.411	940.643	855.017	982.143	237.962	925.935	-1.96016	2.49838e-20	8.71885e-19	egl-18	IV	1902323	1917841	+	1678	protein_coding	GATA-like transcription factor ELT-5 [Source:UniProtKB/TrEMBL;Acc:G5EGF4]	GATA	331	230	268	782	858	827	7.91892	5.60673	7.02382	27.1597	24.6979	28.5945
WBGene00011203	491.932	466.903	461.088	92.6208	120.579	92.6326	473.307	101.944	2.21125	2.5956e-20	9.04075e-19	R10E4.7	III	4295224	4296599	+	792	protein_coding	-	-	578	560	514	77	121	78	29.2976	28.9226	28.541	5.66599	7.37945	5.71398
WBGene00002193	338.735	337.671	233.235	43.3033	36.8714	39.1907	303.214	39.7885	2.93246	2.61453e-20	9.08926e-19	kin-5	IV	9967095	9969181	-	1680	protein_coding	Tyrosine-protein kinase [Source:UniProtKB/TrEMBL;Acc:G5EC46]	Pkinase_Tyr	398	405	260	36	37	33	9.5105	9.86097	6.80605	1.24883	1.06379	1.13966
WBGene00019938	164.261	101.718	128.279	620.68	582.966	724.435	131.419	642.694	-2.28987	2.69519e-20	9.35175e-19	R07E4.5	X	5949529	5953174	-	2601	protein_coding	-	-	193	122	143	516	585	610	2.97884	1.91864	2.41783	11.5616	10.8637	13.6069
WBGene00016180	196.602	257.63	357.029	12.0287	23.9166	24.9396	270.421	20.2949	3.72902	2.71995e-20	9.41965e-19	C28C12.4	IV	8487497	8488481	+	877	protein_coding	-	-	231	309	398	10	24	21	10.5741	14.4123	19.9579	0.664524	1.32183	1.38928
WBGene00000387	307.245	299.318	353.441	1001.99	974.6	1029.65	320.001	1002.08	-1.64711	2.79938e-20	9.67625e-19	cdc-25.2	V	1567076	1585532	+	2476	protein_coding	M-phase inducer phosphatase cdc-25.2 [Source:UniProtKB/Swiss-Prot;Acc:O44628]	Rhodanese	361	359	394	833	978	867	5.8531	5.93086	6.99804	19.6067	19.0789	20.316
WBGene00012296	354.906	415.21	437.764	45.709	42.8505	79.5691	402.627	56.0429	2.84953	3.01362e-20	1.0397e-18	spe-46	I	9056293	9057822	+	1054	protein_coding	-	-	417	498	488	38	43	67	15.8827	19.3269	20.3615	2.10113	1.97057	3.68811
WBGene00007264	156.601	388.53	349.852	2.40574	0	2.3752	298.328	1.59364	7.62733	3.08319e-20	1.06168e-18	C02F4.4	IV	10513887	10515228	-	845	protein_coding	-	-	184	466	390	2	0	2	8.7416	22.5581	20.2973	0.137938	0	0.137323
WBGene00012177	265.541	250.96	313.073	22.8545	37.8679	38.0031	276.525	32.9085	3.06549	3.13607e-20	1.07785e-18	decr-1.2	II	8545652	8546854	+	1026	protein_coding	Probable 2,4-dienoyl-CoA reductase decr-1.2 [Source:UniProtKB/Swiss-Prot;Acc:Q23116]	-	312	301	349	19	38	32	12.2078	12.0003	14.9592	1.07924	1.78896	1.80956
WBGene00006804	1318.34	783.73	729.308	4131.85	3914.35	4177.97	943.793	4074.72	-2.11003	3.26798e-20	1.12106e-18	unc-71	III	12881037	12891738	-	3416	protein_coding	Disintegrin and metalloproteinase domain-containing protein unc-71 [Source:UniProtKB/Swiss-Prot;Acc:G5EFD5]	EGF_2	1549	940	813	3435	3928	3518	18.2038	11.256	10.4665	58.6029	55.5415	59.7513
WBGene00020290	312.351	185.094	129.176	1386.91	1282.53	1226.79	208.874	1298.74	-2.6358	3.51032e-20	1.20192e-18	T06D4.1	II	3381836	3384017	+	1704	protein_coding	-	-	367	222	144	1153	1287	1033	8.64622	5.32914	3.71641	39.4339	36.4815	35.1722
WBGene00006379	309.798	299.318	251.176	1042.89	882.92	996.395	286.764	974.067	-1.7634	3.56093e-20	1.21695e-18	sys-1	I	9980064	9984848	-	2943	protein_coding	SYmmetrical Sister cell hermaphrodite gonad defect [Source:UniProtKB/TrEMBL;Acc:Q95ZN3]	-	364	359	280	867	886	839	4.96525	4.98974	4.18407	17.1688	14.5414	16.5402
WBGene00016566	357.459	305.154	268.22	1048.9	1036.38	1027.27	310.278	1037.52	-1.74115	3.81691e-20	1.30198e-18	eri-7	I	4451200	4456805	-	2183	protein_coding	Enhanced RNAI (RNA interference) [Source:UniProtKB/TrEMBL;Acc:O01976]	-	420	366	299	872	1040	865	7.7237	6.85806	6.02349	23.2795	23.0114	22.9896
WBGene00008784	11.0642	2.50126	7.17646	180.43	259.096	134.199	6.91398	191.242	-4.79455	3.95024e-20	1.34494e-18	F14B6.3	I	12230418	12232303	+	1315	protein_coding	-	-	13	3	8	150	260	113	0.396869	0.0933189	0.267544	6.64776	9.55018	4.98565
WBGene00004225	550.657	833.755	1028.03	161.184	99.6524	118.76	804.147	126.532	2.67048	4.09447e-20	1.39143e-18	ptr-11	I	160172	166819	-	2698	protein_coding	PaTched Related family [Source:UniProtKB/TrEMBL;Acc:O44978]	-	647	1000	1146	134	100	100	9.62702	15.1611	18.6799	2.8945	1.79028	2.15044
WBGene00004962	205.113	237.62	195.559	4.81147	18.934	13.0636	212.764	12.2697	4.09245	4.1729e-20	1.41543e-18	spe-8	I	118109	120870	+	1539	protein_coding	Spermatocyte protein spe-8 [Source:UniProtKB/Swiss-Prot;Acc:O01798]	Pkinase_Tyr	241	285	218	4	19	11	6.28649	7.57496	6.22944	0.151472	0.596319	0.41469
WBGene00020966	136.175	206.771	256.558	13.2315	8.96871	9.50078	199.835	10.567	4.24833	4.56364e-20	1.54508e-18	W03A5.1	III	5407888	5413177	+	2778	protein_coding	-	Pkinase_Tyr	160	248	286	11	9	8	2.31216	3.65169	4.52756	0.230765	0.156486	0.167081
WBGene00021834	1120.89	1154.75	1071.09	402.961	354.762	361.03	1115.58	372.918	1.58152	4.86913e-20	1.64544e-18	mab-31	I	3244151	3246073	-	1718	protein_coding	-	-	1317	1385	1194	335	356	304	30.7746	32.9762	30.5641	11.364	10.009	10.2664
WBGene00010366	586.403	516.094	396.499	48.1147	76.7323	93.8202	499.666	72.8891	2.77597	5.13717e-20	1.73279e-18	H05L14.1	I	7972473	7977078	-	2530	protein_coding	-	Pkinase	689	619	442	40	77	79	10.9327	10.0079	7.68303	0.921403	1.47006	1.81166
WBGene00004814	35.7459	13.3401	19.7353	478.742	424.519	194.766	22.9404	366.009	-3.99633	5.51943e-20	1.85828e-18	skr-8	IV	17165191	17165855	-	665	protein_coding	SKR-8; SKp1 Related (Ubiquitin ligase complex component) [Source:UniProtKB/TrEMBL;Acc:G5ECY4]	Skp1_POZ	42	16	22	398	426	164	2.53546	0.984175	1.4549	34.8796	30.9423	14.3084
WBGene00014100	122.557	233.451	261.044	0	3.98609	5.93799	205.684	3.30803	5.94144	5.55901e-20	1.86814e-18	ZK849.1	I	14182787	14185717	-	1118	protein_coding	-	PDZ	144	280	291	0	4	5	5.17071	10.2445	11.4467	0	0.172815	0.259476
WBGene00009471	302.989	300.152	319.353	56.5348	45.8401	34.4403	307.498	45.6051	2.75359	5.65108e-20	1.89557e-18	F36D3.5	V	16510377	16515240	-	3783	protein_coding	-	WSN	356	360	356	47	46	29	3.77784	3.8926	4.13851	0.724055	0.587334	0.444765
WBGene00010712	194.049	219.278	191.97	2.40574	12.9548	14.2512	201.766	9.87057	4.33744	6.22805e-20	2.08525e-18	K09B11.5	IV	13431288	13434068	-	1834	protein_coding	Tyrosine-protein kinase [Source:UniProtKB/TrEMBL;Acc:Q9U3B5]	Pkinase_Tyr	228	263	214	2	13	12	4.99074	5.86584	5.13151	0.0635537	0.34238	0.379622
WBGene00001945	1073.23	1273.98	1216.41	405.367	329.849	374.093	1187.87	369.77	1.68481	6.50179e-20	2.17289e-18	his-71	X	7981382	7982070	-	591	protein_coding	Histone H3.3 type 1 [Source:UniProtKB/Swiss-Prot;Acc:Q10453]	Histone	1261	1528	1356	337	331	315	85.6559	105.757	100.903	33.2317	27.0523	30.9238
WBGene00015645	332.777	513.593	524.779	0	0	0	457.05	0	11.109	6.6462e-20	2.21707e-18	lips-7	II	553086	554789	+	1169	protein_coding	LIPaSe related [Source:UniProtKB/TrEMBL;Acc:H2KYM9]	-	391	616	585	0	0	0	13.4274	21.5546	22.0076	0	0	0
WBGene00006416	845.986	1012.18	860.278	152.764	215.249	251.771	906.148	206.595	2.13233	6.81182e-20	2.26815e-18	sams-5	IV	6277435	6279572	-	1535	protein_coding	Probable S-adenosylmethionine synthase 5 [Source:UniProtKB/Swiss-Prot;Acc:Q27522]	-	994	1214	959	127	216	212	25.9961	32.3507	27.4752	4.82176	6.79688	8.01303
WBGene00001245	151.495	215.109	226.059	0	8.96871	8.31318	197.554	5.76063	5.06785	6.84275e-20	2.27428e-18	elo-7	IV	9529947	9531378	+	1121	protein_coding	Elongation of very long chain fatty acids protein [Source:UniProtKB/TrEMBL;Acc:Q20904]	ELO	178	258	252	0	9	7	6.37447	9.4143	9.88612	0	0.387794	0.362294
WBGene00022593	806.836	1027.19	1193.09	236.965	279.027	251.771	1009.04	255.921	1.97812	7.71154e-20	2.55834e-18	ZC328.3	I	6409050	6417010	-	2660	protein_coding	-	GRAM	948	1232	1330	197	280	212	14.3073	18.9454	21.9888	4.31613	5.08441	4.62406
WBGene00013478	185.538	331.001	209.014	18.043	16.9409	5.93799	241.851	13.6406	4.14039	7.91005e-20	2.61941e-18	Y69E1A.8	IV	10966590	10968166	+	1230	protein_coding	-	-	218	397	233	15	17	5	7.1151	13.2026	8.3307	0.710716	0.667587	0.235849
WBGene00012198	240.859	108.388	153.397	1056.12	898.864	983.331	167.548	979.438	-2.54734	8.10795e-20	2.68006e-18	W02B8.2	II	13908921	13915254	+	3910	protein_coding	-	CNH	283	130	171	878	902	828	2.90562	1.36	1.92331	13.0866	11.1428	12.2864
WBGene00000413	730.238	502.754	538.235	2067.73	1872.47	2079.48	590.409	2006.56	-1.76478	8.26687e-20	2.72762e-18	cdt-1	I	3223160	3228104	-	2651	protein_coding	CDT (S. pombe CDC10 Dependent Transcript) homolog [Source:UniProtKB/TrEMBL;Acc:Q86S68]	-	858	603	600	1719	1879	1751	12.9929	9.30425	9.95342	37.7899	34.2358	38.3218
WBGene00017447	547.253	771.223	755.323	170.807	141.506	116.385	691.266	142.899	2.27454	8.43314e-20	2.77743e-18	F14B8.5	X	6924804	6928704	-	2197	protein_coding	-	-	643	925	842	142	142	98	11.7493	17.2221	16.8544	3.76676	3.12192	2.58801
WBGene00018215	245.966	395.2	494.279	51.7233	37.8679	34.4403	378.481	41.3439	3.19656	8.58144e-20	2.82115e-18	igcm-1	X	845731	851516	-	3409	protein_coding	ImmunoGlobulin-like Cell adhesion Molecule family [Source:UniProtKB/TrEMBL;Acc:Q9TXI8]	I-set	289	474	551	43	38	29	3.4033	5.68755	7.10813	0.735109	0.538419	0.49356
WBGene00020672	851.944	1539.11	1455.92	140.736	257.103	115.197	1282.33	171.012	2.90293	9.12882e-20	2.99567e-18	T22B7.3	X	5647378	5650213	+	955	protein_coding	-	-	1001	1846	1623	117	258	97	42.0785	79.0683	74.7388	7.13991	13.0491	5.89302
WBGene00018127	146.388	167.585	172.235	8.42008	8.96871	10.6884	162.069	9.35906	4.11574	9.14677e-20	2.99615e-18	F36H12.14	IV	5262786	5264433	-	1011	pseudogene	-	-	172	201	192	7	9	9	6.82978	8.1324	8.35182	0.403512	0.429987	0.516489
WBGene00010246	308.096	428.55	418.029	48.1147	36.8714	70.0683	384.891	51.6848	2.90275	9.43748e-20	3.0858e-18	F58D5.7	I	12032289	12033706	-	860	protein_coding	-	-	362	514	466	40	37	59	16.8982	24.4477	23.8297	2.71064	2.0781	3.98036
WBGene00015994	217.029	297.65	185.691	13.2315	20.927	23.752	233.457	19.3035	3.59282	9.90739e-20	3.23362e-18	C18H7.4	IV	593329	595233	+	1341	protein_coding	Tyrosine-protein kinase [Source:UniProtKB/TrEMBL;Acc:Q9GZG1]	Pkinase_Tyr	255	357	207	11	21	20	7.6338	10.8896	6.78848	0.478051	0.756405	0.865308
WBGene00009205	123.408	204.27	267.323	4.81147	8.96871	9.50078	198.334	7.76032	4.6668	9.99798e-20	3.25733e-18	F28C6.5	II	8599508	8600506	+	851	protein_coding	-	-	145	245	298	4	9	8	6.84019	11.7763	15.3999	0.273931	0.510831	0.545418
WBGene00020289	255.328	359.348	256.558	44.5061	32.8853	33.2527	290.412	36.8814	2.98084	1.03448e-19	3.36428e-18	T06C10.3	IV	7870865	7873034	+	1674	protein_coding	Tyrosine-protein kinase [Source:UniProtKB/TrEMBL;Acc:Q22243]	Pkinase_Tyr	300	431	286	37	33	28	7.19441	10.5316	7.51348	1.28812	0.952188	0.970447
WBGene00045355	659.597	626.15	543.617	69.7663	133.534	119.947	609.788	107.749	2.49683	1.05195e-19	3.41498e-18	D1086.17	V	14067819	14071215	+	836	protein_coding	-	-	775	751	606	58	134	101	37.2156	36.7458	31.8784	4.04326	7.74217	7.00946
WBGene00017550	135.324	182.592	221.573	10.8258	6.97567	10.6884	179.83	9.49662	4.25577	1.07786e-19	3.49286e-18	nep-6	II	3416838	3420671	+	2196	protein_coding	NEPrilysin metallopeptidase family [Source:UniProtKB/TrEMBL;Acc:O16795]	-	159	219	247	9	7	9	2.90666	4.0793	4.94647	0.238847	0.153968	0.237782
WBGene00016416	668.959	700.354	758.911	57.7377	97.6593	150.825	709.408	102.074	2.79708	1.09966e-19	3.55713e-18	C34F11.5	II	5195804	5199257	+	2811	protein_coding	Tyrosine-protein kinase [Source:UniProtKB/TrEMBL;Acc:Q18462]	Pkinase_Tyr	786	840	846	48	98	127	11.2251	12.2234	13.2355	0.995154	1.68395	2.62127
WBGene00000618	404.269	656.999	772.367	0	0.996524	1.1876	611.212	0.728041	9.67757	1.11016e-19	3.58472e-18	col-41	X	15175035	15176481	-	1377	protein_coding	COLlagen [Source:UniProtKB/TrEMBL;Acc:Q22369]	Collagen	475	788	861	0	1	1	13.8481	23.4081	27.4979	0	0.0350776	0.0421343
WBGene00022644	3235.86	3345.86	3206.98	964.7	451.425	655.554	3262.9	690.56	2.24145	1.11311e-19	3.58784e-18	dod-19	V	411782	414760	-	1397	protein_coding	Downstream Of DAF-16 (Regulated by DAF-16) [Source:UniProtKB/TrEMBL;Acc:A0A0K3ASK2]	-	3802	4013	3575	802	453	552	109.256	117.502	112.541	33.4571	15.6627	22.9251
WBGene00001479	2015.39	2550.46	3075.11	540.088	749.386	706.621	2546.99	665.365	1.93593	1.1847e-19	3.81184e-18	fmo-4	V	13603276	13606701	-	2022	protein_coding	Dimethylaniline monooxygenase [N-oxide-forming] [Source:UniProtKB/TrEMBL;Acc:G5EDG8]	FMO-like	2368	3059	3428	449	752	595	47.0143	61.8831	74.5574	12.9412	17.9639	17.0728
WBGene00015688	1938.79	1979.33	1607.53	176.822	285.006	448.912	1841.88	303.58	2.60121	1.24791e-19	4.0081e-18	C10G11.8	I	6271866	6273780	-	1546	protein_coding	-	AAA	2278	2374	1792	147	286	378	59.1526	62.8124	50.9752	5.54138	8.93553	14.1857
WBGene00004146	354.906	467.736	420.72	0	0	0	414.454	0	10.9679	1.3322e-19	4.27129e-18	pqn-63	V	9616031	9617654	+	1550	protein_coding	Prion-like-(Q/N-rich)-domain-bearing protein [Source:UniProtKB/TrEMBL;Acc:Q22265]	-	417	561	469	0	0	0	10.8003	14.8049	13.3067	0	0	0
WBGene00021852	3816.3	5205.13	5931.34	1605.83	1224.73	1345.55	4984.26	1392.03	1.84045	1.36125e-19	4.35671e-18	Y54F10AM.8	III	2503448	2507972	-	1908	protein_coding	Putative phospholipase B-like 3 [Source:UniProtKB/Swiss-Prot;Acc:Q9BL07]	-	4484	6243	6612	1335	1229	1133	94.3446	133.841	152.4	40.7768	31.1127	34.4525
WBGene00013898	889.392	1289.82	1143.75	304.326	299.954	237.52	1107.65	280.6	1.98037	1.36545e-19	4.36248e-18	ZC443.3	V	12812258	12814122	-	1560	protein_coding	-	-	1045	1547	1275	253	301	200	26.8919	40.5639	35.9432	9.45161	9.31979	7.43832
WBGene00022026	391.503	482.744	446.735	99.8381	100.649	89.0698	440.327	96.5189	2.1889	1.42751e-19	4.55272e-18	Y65B4A.2	I	638129	653986	+	1769	protein_coding	-	Peptidase_C1	460	579	498	83	101	75	10.439	13.3883	12.3803	2.73439	2.75777	2.45982
WBGene00001441	1259.62	1702.53	1427.22	484.756	402.596	384.782	1463.12	424.044	1.78727	1.47142e-19	4.68454e-18	fkh-9	X	3816851	3826963	-	2051	protein_coding	ForKHead transcription factor family [Source:UniProtKB/TrEMBL;Acc:Q2L6X6]	Fork_head	1480	2042	1591	403	404	324	28.9685	40.7253	34.1142	11.4512	9.51436	9.16534
WBGene00002120	205.113	254.295	215.294	18.043	6.97567	22.5644	224.901	15.861	3.84687	1.75926e-19	5.59112e-18	ins-37	II	13835103	13835709	-	555	protein_coding	INSulin related [Source:UniProtKB/TrEMBL;Acc:Q9XVA1]	-	241	305	240	15	7	19	17.4323	22.4792	19.0173	1.5751	0.609213	1.98623
WBGene00194912	131.068	209.272	194.662	0	5.97914	3.56279	178.334	3.18065	5.75035	1.7683e-19	5.61003e-18	ZK856.18	V	10184689	10186007	-	971	protein_coding	-	-	154	251	217	0	6	3	6.36695	10.5737	9.82814	0	0.298467	0.179255
WBGene00000497	313.202	424.381	496.073	22.8545	62.781	34.4403	411.219	40.0253	3.34846	1.86254e-19	5.89869e-18	chs-2	II	196985	211941	+	6098	protein_coding	Chitin synthase chs-2 [Source:UniProtKB/Swiss-Prot;Acc:G5EBQ8]	-	368	509	553	19	63	29	2.42265	3.41432	3.98812	0.181583	0.499019	0.275918
WBGene00021265	126.813	170.92	241.308	4.81147	0.996524	4.75039	179.68	3.51946	5.7206	1.97929e-19	6.25753e-18	Y22D7AR.12	III	1716527	1722605	-	4006	pseudogene	-	WSN	149	205	269	4	1	4	1.49316	2.09323	2.95306	0.0581914	0.0120574	0.057932
WBGene00017134	715.769	295.149	340.882	3039.65	2451.45	2964.24	450.6	2818.45	-2.64482	2.12825e-19	6.71677e-18	EEED8.3	II	5414207	5415580	+	969	protein_coding	-	-	841	354	380	2527	2460	2496	34.8419	14.9435	17.2461	151.982	122.624	149.448
WBGene00013173	468.101	975.493	1035.2	0	0	1.1876	826.266	0.395866	11.0014	2.2529e-19	7.09781e-18	Y53F4B.27	II	15145894	15151934	+	1918	protein_coding	-	-	550	1170	1154	0	0	1	11.5118	24.9523	26.4599	0	0	0.0302497
WBGene00011434	182.985	95.8818	81.6322	887.717	677.636	847.945	120.166	804.433	-2.742	2.2986e-19	7.22922e-18	T04D3.5	I	13329175	13330998	-	1283	protein_coding	-	-	215	115	91	738	680	714	6.72731	3.66644	3.11922	33.5228	25.6004	32.288
WBGene00003548	463.846	578.626	530.161	0	0	2.3752	524.211	0.791732	9.45179	2.38816e-19	7.49792e-18	nas-30	I	942257	947710	+	2225	protein_coding	Zinc metalloproteinase nas-30 [Source:UniProtKB/Swiss-Prot;Acc:Q9N2V2]	Astacin	545	694	591	0	0	2	9.83323	12.7586	11.6812	0	0	0.0521518
WBGene00044724	563.424	766.221	936.528	0	0.996524	0	755.391	0.332175	10.872	2.40166e-19	7.52729e-18	R02E4.3	X	4101687	4102125	-	386	protein_coding	-	-	662	919	1044	0	1	0	68.8494	97.3872	118.944	0	0.125134	0
WBGene00003083	1046.84	811.243	882.705	2723.29	2408.6	2839.55	913.598	2657.15	-1.5401	2.46329e-19	7.70714e-18	lst-1	I	10588177	10590464	+	1708	protein_coding	Lateral Signaling Target [Source:UniProtKB/TrEMBL;Acc:P91820]	-	1230	973	984	2264	2417	2391	28.9099	23.3023	25.336	77.25	68.3522	81.2196
WBGene00004904	1625.59	1494.92	1288.17	119.084	262.086	309.963	1469.56	230.378	2.67228	2.52694e-19	7.89266e-18	snf-5	II	12861963	12865883	-	2446	protein_coding	Sodium-dependent transporter snf-5 [Source:UniProtKB/Swiss-Prot;Acc:G5EBM5]	SNF	1910	1793	1436	99	263	261	31.3478	29.9846	25.8184	2.35879	5.19354	6.19089
WBGene00015632	762.579	1082.21	1106.97	120.287	220.232	206.642	983.921	182.387	2.42936	2.56288e-19	7.99116e-18	C09D4.1	I	5497679	5505447	+	2469	protein_coding	Uncharacterized MFS-type transporter C09D4.1 [Source:UniProtKB/Swiss-Prot;Acc:O01735]	MFS_1	896	1298	1234	100	221	174	14.5686	21.5044	21.9799	2.36042	4.3235	4.08882
WBGene00021541	635.767	451.895	409.058	1971.5	1677.15	1839.59	498.907	1829.41	-1.87419	2.70002e-19	8.40432e-18	Y42H9B.3	IV	8011031	8012430	-	1153	protein_coding	-	-	747	542	456	1639	1683	1549	26.0088	19.2284	17.3927	82.8437	70.5048	77.9456
WBGene00022010	3403.52	3279.99	3836.72	1433.82	1399.12	1370.49	3506.74	1401.14	1.32349	2.7422e-19	8.52102e-18	catp-7	IV	8585516	8594613	+	3945	protein_coding	Cation-transporting ATPase [Source:UniProtKB/TrEMBL;Acc:Q86FP2]	E1-E2_ATPase	3999	3934	4277	1192	1404	1154	40.6943	40.7907	47.6786	17.6092	17.1903	16.9718
WBGene00012937	321.713	335.169	330.117	61.3463	68.7601	52.2543	329	60.7869	2.43297	2.94273e-19	9.12849e-18	Y47D3A.31	III	11156511	11157244	-	734	protein_coding	-	-	378	402	368	51	69	44	20.674	22.4029	22.0487	4.04934	4.54064	3.47797
WBGene00011741	640.022	378.525	256.558	2433.4	2354.79	2458.33	425.035	2415.51	-2.50633	3.20702e-19	9.93136e-18	T12G3.6	IV	12030047	12031271	-	865	protein_coding	-	-	752	454	286	2023	2363	2070	34.9005	21.4691	14.5405	136.298	131.951	138.843
WBGene00011432	28.0861	6.67004	17.0441	224.936	278.03	263.647	17.2667	255.538	-3.88957	3.29539e-19	1.01876e-17	sdz-30	I	13307031	13308787	+	1757	protein_coding	SKN-1 Dependent Zygotic transcript [Source:UniProtKB/TrEMBL;Acc:O02297]	-	33	8	19	187	279	222	0.754001	0.186248	0.475568	6.20269	7.67002	7.33079
WBGene00016461	255.328	360.182	283.47	44.5061	47.8331	34.4403	299.66	42.2599	2.82274	3.34309e-19	1.03175e-17	C35E7.9	I	10806922	10808238	+	1062	protein_coding	Major sperm protein [Source:UniProtKB/TrEMBL;Acc:O61765]	Motile_Sperm	300	432	316	37	48	29	11.3403	16.6392	13.0856	2.03043	2.18314	1.58432
WBGene00010612	448.526	376.023	331.014	12.0287	45.8401	41.5659	385.188	33.1449	3.52936	3.65304e-19	1.1255e-17	K07A1.5	I	9590506	9591821	+	1049	protein_coding	-	-	527	451	369	10	46	35	20.1681	17.5863	15.4697	0.555565	2.1181	1.93581
WBGene00019459	150.643	180.925	200.044	0	5.97914	9.50078	177.204	5.15997	5.08938	3.68798e-19	1.13434e-17	K06H7.8	III	8096736	8098216	-	1105	protein_coding	Putative serine/threonine-protein kinase K06H7.1 [Source:UniProtKB/Swiss-Prot;Acc:P34516]	Pkinase	177	217	223	0	6	8	6.43044	8.03288	8.8751	0	0.262273	0.420046
WBGene00008260	856.2	1317.33	1385.95	222.531	283.013	295.712	1186.5	267.085	2.1507	3.90959e-19	1.20046e-17	C52G5.2	X	12843311	12845384	+	771	protein_coding	-	-	1006	1580	1545	185	284	249	52.3809	83.8256	88.1262	13.9839	17.7921	18.7376
WBGene00004169	815.347	1153.92	1018.16	194.865	255.11	135.386	995.808	195.12	2.34874	3.96499e-19	1.21542e-17	pqn-89	IV	6506726	6511042	+	1833	protein_coding	Prion-like-(Q/N-rich)-domain-bearing protein [Source:UniProtKB/TrEMBL;Acc:Q9N2X8]	-	958	1384	1135	162	256	114	20.9813	30.885	27.231	5.15066	6.74592	3.60838
WBGene00008661	153.197	209.272	159.676	2.40574	10.9618	8.31318	174.048	7.22689	4.5625	3.97686e-19	1.217e-17	F10G8.1	I	10019643	10021069	+	1138	protein_coding	Tyrosine-protein phosphatase [Source:UniProtKB/TrEMBL;Acc:G8JZG5]	Y_phosphatase	180	251	178	2	11	7	6.3498	9.02205	6.87873	0.102423	0.46689	0.356882
WBGene00018135	348.948	497.752	470.058	15.6373	32.8853	62.9427	438.919	37.1551	3.56369	4.26371e-19	1.30258e-17	F37A4.5	III	6711869	6713191	+	1118	protein_coding	-	Mov34	410	597	524	13	33	53	14.7222	21.8427	20.612	0.67766	1.42573	2.75045
WBGene00016358	556.615	571.956	427.896	66.1577	91.6802	117.572	518.822	91.8034	2.49847	4.30667e-19	1.3135e-17	C33F10.12	II	4836304	4837759	-	1318	protein_coding	-	Mito_carr	654	686	477	55	92	99	19.9201	21.2903	15.916	2.43197	3.3716	4.35802
WBGene00000868	6363.62	3567.64	2998.86	22185.7	18011.2	22123.8	4310.04	20773.5	-2.26893	4.36164e-19	1.32803e-17	cyb-3	V	15395696	15397348	+	1456	protein_coding	G2/mitotic-specific cyclin-B3 [Source:UniProtKB/Swiss-Prot;Acc:Q10654]	Cyclin_C	7477	4279	3343	18444	18074	18629	206.156	120.214	100.973	738.251	599.593	742.331
WBGene00008964	594.914	1043.03	1347.38	122.693	145.492	184.078	995.107	150.754	2.72271	4.42973e-19	1.34651e-17	mltn-9	II	14616068	14622612	+	2782	protein_coding	MLt-TeN (Mlt-10) related [Source:UniProtKB/TrEMBL;Acc:O45381]	-	699	1251	1502	102	146	155	10.0867	18.3939	23.7434	2.13675	2.53489	3.23254
WBGene00019862	475.761	394.366	398.294	1460.28	1314.41	1184.03	422.807	1319.58	-1.6419	4.45798e-19	1.35283e-17	nrde-3	X	372235	376900	+	3442	protein_coding	Nuclear RNAi defective-3 protein [Source:UniProtKB/Swiss-Prot;Acc:Q21691]	Piwi	559	473	444	1214	1319	997	6.51974	5.62114	5.67287	20.555	18.5096	16.8056
WBGene00013879	181.283	255.129	270.014	4.81147	21.9235	14.2512	235.475	13.6621	4.08403	4.54127e-19	1.3758e-17	ZC376.8	V	14180247	14181535	+	927	protein_coding	-	-	213	306	301	4	22	12	9.22422	13.5025	14.2797	0.251472	1.14632	0.751053
WBGene00009178	211.071	273.472	151.603	4.81147	16.9409	7.12559	212.048	9.62599	4.42912	4.86789e-19	1.47229e-17	uggt-2	I	9317736	9327279	+	4264	protein_coding	UDP-Glucose Glycoprotein glucosylTransferase [Source:UniProtKB/TrEMBL;Acc:G5EF14]	-	248	328	169	4	17	6	2.33488	3.14652	1.74301	0.0546705	0.192573	0.0816401
WBGene00015030	150.643	265.968	166.853	0	4.98262	9.50078	194.488	4.8278	5.32692	4.89387e-19	1.47769e-17	B0207.7	I	5945581	5947620	-	1326	protein_coding	-	Pkinase	177	319	186	0	5	8	5.3587	9.84059	6.16879	0	0.182134	0.350038
WBGene00000503	318.309	200.101	252.97	1196.85	1457.91	916.825	257.127	1190.53	-2.21158	5.23367e-19	1.57767e-17	cht-1	X	3397613	3400017	-	2041	protein_coding	Probable endochitinase [Source:UniProtKB/Swiss-Prot;Acc:Q11174]	CBM_14	374	240	282	995	1463	772	7.35628	4.80997	6.07627	28.4112	34.623	21.9454
WBGene00007168	1430.69	903.79	743.661	4865.6	3836.62	4998.6	1026.05	4566.94	-2.15394	5.43429e-19	1.63542e-17	B0393.3	III	4757201	4759728	+	2154	protein_coding	-	-	1681	1084	829	4045	3850	4209	31.3294	20.5853	16.9254	109.442	86.3334	113.371
WBGene00003015	489.379	754.548	861.175	121.49	113.604	153.2	701.701	129.431	2.44	5.48503e-19	1.64796e-17	lin-29	II	11917642	11935343	-	2555	protein_coding	Transcription factor [Source:UniProtKB/TrEMBL;Acc:G5EGB2]	zf-C2H2	575	905	960	101	114	129	9.03455	14.4888	16.5238	2.30378	2.15515	2.92933
WBGene00016523	1900.49	1454.9	1285.48	417.395	310.915	442.974	1546.96	390.428	1.9877	5.9102e-19	1.77277e-17	C39B5.5	III	2208257	2211242	+	672	protein_coding	Cystatin [Source:UniProtKB/TrEMBL;Acc:C2BR91]	-	2233	1745	1433	347	312	373	133.398	106.218	93.7795	30.0933	22.4259	32.2039
WBGene00015295	665.555	828.752	930.249	232.154	191.333	174.577	808.185	199.354	2.01987	6.02648e-19	1.80466e-17	acl-12	X	7439396	7442577	-	1508	protein_coding	Putative 1-acyl-sn-glycerol-3-phosphate acyltransferase acl-12 [Source:UniProtKB/Swiss-Prot;Acc:Q11087]	-	782	994	1037	193	192	147	20.8178	26.9624	30.2418	7.45875	6.14984	5.65569
WBGene00011278	380.439	764.553	952.675	63.752	35.8749	93.8202	699.222	64.4824	3.44417	6.32927e-19	1.89221e-17	R74.2	III	4188160	4189285	+	1078	protein_coding	-	-	447	917	1062	53	36	79	16.6463	34.7956	43.3248	2.86528	1.61305	4.25185
WBGene00002054	6547.46	6267.33	5701.7	2628.27	2089.71	2041.48	6172.16	2253.15	1.45403	6.70597e-19	2.00153e-17	ifb-2	II	5750190	5754140	+	1906	protein_coding	Intermediate filament protein ifb-2 [Source:UniProtKB/Swiss-Prot;Acc:Q19286]	Filament	7693	7517	6356	2185	2097	1719	162.033	161.323	146.653	66.8096	53.1422	52.3266
WBGene00010267	231.497	472.739	541.823	0	0	0	415.353	0	10.9709	6.79504e-19	2.02479e-17	lips-9	II	12933854	12935362	-	1037	protein_coding	LIPaSe related [Source:UniProtKB/TrEMBL;Acc:O62271]	-	272	567	604	0	0	0	10.5298	22.3655	25.6147	0	0	0
WBGene00008079	225.54	361.016	299.617	43.3033	32.8853	40.3783	295.391	38.8556	2.9308	6.93393e-19	2.06279e-17	C44B9.2	III	10875459	10878061	+	1208	protein_coding	-	-	265	433	334	36	33	34	8.80661	14.6621	12.1594	1.73678	1.3195	1.63298
WBGene00019971	3218.83	1970.16	2064.13	9772.1	7743.99	9760.87	2417.71	9092.32	-1.91094	7.30078e-19	2.16837e-17	ergo-1	V	1008803	1018350	+	3654	protein_coding	Piwi-like protein ergo-1 [Source:UniProtKB/Swiss-Prot;Acc:O61931]	Piwi	3782	2363	2301	8124	7771	8219	41.5511	26.4526	27.6936	129.572	102.724	130.503
WBGene00015084	234.902	185.927	170.441	15.6373	16.9409	5.93799	197.09	12.8387	3.92831	7.64823e-19	2.26785e-17	B0244.9	III	5730118	5731030	-	632	protein_coding	-	-	276	223	190	13	17	5	17.5316	14.4332	13.2211	1.19877	1.29926	0.45901
WBGene00012939	142.984	274.305	415.338	1.20287	7.97219	15.4388	277.542	8.20461	5.07859	7.89264e-19	2.3365e-17	Y47D3B.1	III	11382222	11388669	+	1729	protein_coding	-	-	168	329	463	1	8	13	3.90071	7.7835	11.7765	0.0337066	0.22349	0.436232
WBGene00013107	179.581	247.625	202.735	4.81147	17.9374	16.6264	209.98	13.1251	3.98423	8.23624e-19	2.43425e-17	Y51H4A.13	IV	16641702	16646373	-	1824	protein_coding	-	-	211	297	226	4	18	14	4.64395	6.66048	5.44897	0.127804	0.476663	0.44532
WBGene00011795	1113.23	1361.52	983.175	101.041	148.482	264.834	1152.64	171.452	2.74988	8.39244e-19	2.47639e-17	T16A9.5	V	14213552	14215100	-	1169	protein_coding	-	-	1308	1633	1096	84	149	223	44.9183	57.1407	41.2313	4.18769	6.15653	11.0678
WBGene00000747	281.712	448.56	370.485	0	0	0	366.919	0	10.7922	8.76745e-19	2.58284e-17	col-174	X	7546842	7548365	+	1295	protein_coding	COLlagen [Source:UniProtKB/TrEMBL;Acc:Q9GYP3]	Collagen	331	538	413	0	0	0	10.261	16.9936	14.0253	0	0	0
WBGene00001754	370.225	416.877	465.573	85.4036	85.701	99.7582	417.559	90.2876	2.21019	8.89345e-19	2.61571e-17	gst-6	II	4879885	4881105	+	772	protein_coding	Probable glutathione S-transferase 6 [Source:UniProtKB/Swiss-Prot;Acc:P91252]	GST_N	435	500	519	71	86	84	22.6205	26.4927	29.5652	5.35983	5.38078	6.31293
WBGene00015630	123.408	181.759	205.426	0	5.97914	4.75039	170.198	3.57651	5.52829	9.55018e-19	2.80432e-17	C09B9.7	IV	5056973	5061012	-	3195	protein_coding	-	WSN	145	218	229	0	6	4	1.82191	2.791	3.15207	0	0.0907077	0.0726371
WBGene00219838	1122.59	1512.43	1489.12	451.076	396.616	363.405	1374.71	403.699	1.76796	9.57146e-19	2.80603e-17	C28H8.14	III	5916268	5916938	+	185	ncRNA	-	-	1319	1814	1660	375	398	306	286.222	401.088	394.609	118.133	103.914	95.9664
WBGene00011617	155.75	278.474	273.603	0	3.98609	0	235.942	1.3287	7.32442	9.82223e-19	2.8749e-17	T08G3.4	V	16439667	16442450	-	1713	pseudogene	-	-	183	334	305	0	4	0	4.28868	7.97559	7.83021	0	0.112789	0
WBGene00008607	2400.93	4011.19	4307.67	887.717	958.656	799.253	3573.27	881.875	2.01833	1.01316e-18	2.96067e-17	F09B12.3	X	15095343	15097954	-	1839	protein_coding	Putative phospholipase B-like 2 [Source:UniProtKB/Swiss-Prot;Acc:O62146]	-	2821	4811	4802	738	962	673	61.5816	107.011	114.834	23.3875	25.2672	21.2326
WBGene00008811	198.305	181.759	186.588	6.01434	18.934	8.31318	188.884	11.0872	4.05981	1.05914e-18	3.09007e-17	F14F7.4	III	13028393	13029708	-	943	protein_coding	-	-	233	218	208	5	19	7	9.91914	9.45624	9.70024	0.309007	0.973209	0.430681
WBGene00009653	185.538	325.998	456.602	28.8688	11.9583	26.1272	322.713	22.3181	3.86646	1.0758e-18	3.13365e-17	F43D9.1	III	10488128	10500267	+	3973	protein_coding	-	-	218	391	509	24	12	22	2.20276	4.02561	5.63417	0.352049	0.14589	0.321272
WBGene00013481	2955	2277.82	2130.51	8898.82	6984.63	7061.46	2454.44	7648.3	-1.63966	1.10535e-18	3.21454e-17	Y69H2.3	V	18656094	18664116	-	3443	protein_coding	-	TIL	3472	2732	2375	7398	7009	5946	40.483	32.4577	30.3359	125.224	98.3293	100.198
WBGene00011971	969.395	1593.31	2242.64	226.139	242.155	331.34	1601.78	266.545	2.58757	1.11025e-18	3.22365e-17	lron-9	I	7684882	7689403	-	2609	protein_coding	ELRR (Extracellular Leucine-Rich Repeat) ONly [Source:UniProtKB/TrEMBL;Acc:O02329]	-	1139	1911	2500	188	243	279	17.5259	29.9613	42.1402	4.19946	4.49879	6.20439
WBGene00004816	35.7459	17.5089	26.9117	236.965	290.985	211.392	26.7222	246.447	-3.20707	1.1605e-18	3.36415e-17	skr-10	IV	15946784	15947438	+	655	protein_coding	SKR-10; SKp1 Related (Ubiquitin ligase complex component) [Source:UniProtKB/TrEMBL;Acc:G5EG39]	Skp1_POZ	42	21	30	197	292	178	2.57417	1.31145	2.01424	17.5281	21.5331	15.767
WBGene00015306	139.579	160.915	221.573	12.0287	8.96871	11.876	174.022	10.9578	3.99721	1.17473e-18	3.39998e-17	C01G5.4	IV	6531750	6535677	+	3466	protein_coding	-	WSN	164	193	247	10	9	10	1.89952	2.27773	3.134	0.168144	0.125423	0.167394
WBGene00003438	1645.16	1459.9	1306.12	276.66	356.756	470.289	1470.39	367.901	1.99893	1.18185e-18	3.41512e-17	msp-45	II	5156700	5157083	-	384	protein_coding	Major sperm protein 19/31/40/45/50/51/53/59/61/65/81/113/142 [Source:UniProtKB/Swiss-Prot;Acc:P53017]	Motile_Sperm	1933	1751	1456	230	358	396	202.083	186.521	166.748	34.9065	45.0314	59.832
WBGene00001955	2194.12	2462.91	2366.44	858.848	913.812	977.393	2341.16	916.684	1.35272	1.26544e-18	3.65087e-17	hlh-11	III	9619711	9626537	+	2185	protein_coding	Helix-loop-helix protein 11 [Source:UniProtKB/Swiss-Prot;Acc:P34474]	HLH	2578	2954	2638	714	917	823	47.3654	55.301	53.0951	19.0439	20.2713	21.8533
WBGene00002137	1148.98	1259.8	1313.29	399.352	465.377	380.031	1240.69	414.92	1.57905	1.37529e-18	3.9615e-17	inx-15	I	4159014	4161149	-	1271	protein_coding	Innexin [Source:UniProtKB/TrEMBL;Acc:O61786]	-	1350	1511	1464	332	467	320	42.6401	48.6287	50.6555	15.2231	17.7474	14.6074
WBGene00016512	432.355	427.716	279.882	13.2315	50.8227	24.9396	379.984	29.6646	3.66288	1.39509e-18	4.01027e-17	C38C3.3	V	1495634	1497985	+	1130	protein_coding	-	-	508	513	312	11	51	21	18.0474	18.57	12.1425	0.567315	2.18	1.07823
WBGene00000725	299.585	357.681	359.72	0	0	0	338.995	0	10.6779	1.39664e-18	4.01027e-17	col-152	V	10560921	10562150	+	885	protein_coding	COLlagen [Source:UniProtKB/TrEMBL;Acc:Q19979]	-	352	429	401	0	0	0	15.9672	19.8284	19.9265	0	0	0
WBGene00022038	129.366	179.257	191.97	6.01434	0	4.75039	166.865	3.58824	5.60528	1.40393e-18	4.02482e-17	Y65B4BL.6	I	520109	521554	-	661	protein_coding	-	-	152	215	214	5	0	4	9.23149	13.3049	14.2378	0.440838	0	0.351098
WBGene00013297	1177.06	610.309	405.47	4302.66	4801.25	4870.34	730.947	4658.08	-2.67174	1.50948e-18	4.3206e-17	Y57G11B.5	IV	14574819	14576580	+	724	protein_coding	-	-	1383	732	452	3577	4818	4101	76.6855	41.3568	27.4556	287.932	321.434	328.64
WBGene00006977	1246.85	745.377	789.411	4764.56	3059.33	4413.11	927.213	4079	-2.13706	1.51647e-18	4.33377e-17	zif-1	III	9002779	9004839	+	1784	protein_coding	Zinc finger-interacting factor 1 [Source:UniProtKB/Swiss-Prot;Acc:P34482]	-	1465	894	880	3961	3070	3716	32.9665	20.4982	21.693	129.396	83.1204	120.851
WBGene00009149	200.858	234.285	169.544	9.62294	15.9444	22.5644	201.562	16.0439	3.65052	1.58215e-18	4.50954e-17	F26D2.10	V	16424854	16429603	-	3750	protein_coding	-	WSN	236	281	189	8	16	19	2.52645	3.06513	2.21647	0.124328	0.206088	0.293962
WBGene00022079	135.324	203.436	204.529	8.42008	7.97219	0	181.096	5.46409	5.02914	1.58295e-18	4.50954e-17	Y69A2AR.8	IV	2592395	2596786	+	2193	pseudogene	-	-	159	244	228	7	8	0	2.91064	4.55119	4.57222	0.186024	0.176204	0
WBGene00194700	378.736	375.19	312.176	78.1864	58.7949	51.0667	355.367	62.6827	2.50516	1.612e-18	4.5851e-17	B0025.5	I	6024150	6025014	-	383	protein_coding	-	-	445	450	348	65	59	43	46.6435	48.0604	39.9587	9.89065	7.44076	6.51387
WBGene00010871	128.515	201.769	266.426	12.0287	5.97914	13.0636	198.903	10.3571	4.28111	1.71141e-18	4.86026e-17	M05B5.3	I	7185695	7188298	+	1597	protein_coding	-	-	151	242	297	10	6	11	3.79579	6.19847	8.17866	0.364926	0.181472	0.399629
WBGene00007274	241.71	265.134	205.426	34.8832	24.9131	32.0651	237.424	30.6205	2.96131	1.72624e-18	4.8947e-17	C03C11.1	I	10014547	10015495	+	702	protein_coding	-	-	284	318	229	29	25	27	16.2409	18.5295	14.3459	2.40753	1.72015	2.2315
WBGene00010687	662.15	530.268	482.617	1763.4	1599.42	1776.65	558.345	1713.16	-1.61709	1.73706e-18	4.91769e-17	K08F9.4	V	15144019	15146435	+	1779	protein_coding	-	-	778	636	538	1466	1605	1496	17.5563	14.6236	13.2996	48.0251	43.5776	48.7893
WBGene00017501	213.624	70.0354	78.9411	2038.86	897.868	1154.35	120.867	1363.69	-3.4955	1.74964e-18	4.94559e-17	pud-3	V	2324510	2326827	-	758	protein_coding	5C820; Protein Up-regulated in Daf-2(Gf) [Source:UniProtKB/TrEMBL;Acc:G5EEV5]	-	251	84	88	1695	901	972	13.2933	4.53298	5.10557	130.32	57.4142	74.3989
WBGene00012429	206.816	427.716	544.514	0	0	0	393.015	0	10.8911	1.82072e-18	5.13851e-17	Y11D7A.5	IV	9244520	9245523	-	718	protein_coding	-	-	243	513	607	0	0	0	13.5866	29.2258	37.1788	0	0	0
WBGene00007448	462.144	448.56	403.676	39.6946	83.708	79.5691	438.127	67.6572	2.6902	1.83309e-18	5.16538e-17	C08F8.6	IV	11162768	11164622	-	1219	protein_coding	-	Pkinase	543	538	450	33	84	67	17.8824	18.0531	16.2345	1.57769	3.32843	3.1889
WBGene00010336	863.008	902.123	855.793	270.645	307.926	243.458	873.641	274.01	1.67133	1.93137e-18	5.43388e-17	acox-1.6	X	15834052	15838546	-	2095	protein_coding	Acyl-coenzyme A oxidase [Source:UniProtKB/TrEMBL;Acc:Q93839]	-	1014	1082	954	225	309	205	19.4305	21.126	20.026	6.25905	7.12424	5.67726
WBGene00012650	1454.52	954.649	983.175	5156.7	3556.59	4115.03	1130.78	4276.11	-1.91882	1.99294e-18	5.59844e-17	orc-1	III	10643002	10646107	+	2191	protein_coding	Origin recognition complex subunit 1 [Source:UniProtKB/TrEMBL;Acc:Q9XX17]	AAA	1709	1145	1096	4287	3569	3465	31.3133	21.3765	21.9988	114.031	78.6807	91.7551
WBGene00006492	668.959	498.585	482.617	2121.86	1590.45	1989.23	550.054	1900.51	-1.78835	2.05887e-18	5.77469e-17	let-391	I	6038406	6041265	+	1677	protein_coding	-	-	786	598	538	1764	1596	1675	18.8156	14.5862	14.1085	61.3021	45.9689	57.9497
WBGene00001692	1277.49	901.289	725.72	4313.49	3304.47	3705.31	968.166	3774.42	-1.9627	2.07776e-18	5.8187e-17	grd-3	IV	3439655	3440453	+	691	protein_coding	GRounDhog (Hedgehog-like family) [Source:UniProtKB/TrEMBL;Acc:Q9TYW7]	-	1501	1081	809	3586	3316	3120	87.2032	63.9914	51.4874	302.442	231.793	261.967
WBGene00009508	1078.33	823.75	794.793	2648.72	2544.13	2650.72	898.959	2614.52	-1.54008	2.09894e-18	5.86894e-17	row-1	I	10475522	10478129	-	1940	protein_coding	Relative of Woc homolog [Source:UniProtKB/TrEMBL;Acc:A5JYT9]	-	1267	988	886	2202	2553	2232	26.2183	20.8319	20.0846	66.1494	63.5643	66.7516
WBGene00011466	303.84	342.673	270.911	19.2459	49.8262	30.8775	305.808	33.3165	3.18526	2.11507e-18	5.90495e-17	T05C12.1	II	8173680	8174866	+	1042	protein_coding	-	Pkinase	357	411	302	16	50	26	13.754	16.1342	12.7459	0.894875	2.31775	1.44769
WBGene00019318	201.709	336.837	458.396	40.8975	26.9061	22.5644	332.314	30.1227	3.46656	2.13368e-18	5.94775e-17	K02E10.4	X	2483263	2488296	+	1544	protein_coding	-	-	237	404	511	34	27	19	6.16213	10.7031	14.5547	1.28334	0.844657	0.713963
WBGene00021876	3414.59	3575.14	2713.6	1005.6	1234.69	1048.65	3234.44	1096.31	1.56044	2.14761e-18	5.9774e-17	Y54G2A.11	IV	2765719	2771790	-	1954	protein_coding	-	-	4012	4288	3025	836	1239	883	82.4263	89.7644	68.0819	24.934	30.6274	26.2184
WBGene00011300	1005.14	802.072	768.778	2707.66	2253.14	2667.34	858.664	2542.71	-1.56593	2.16941e-18	6.02884e-17	R107.5	III	9051592	9053793	-	999	protein_coding	-	-	1181	962	857	2251	2261	2246	47.4585	39.3898	37.7265	131.317	109.32	130.441
WBGene00007963	28.0861	27.5139	23.3235	329.586	165.423	268.397	26.3078	254.469	-3.27141	2.20493e-18	6.11817e-17	cyp-25A1	III	3832591	3834522	+	1567	protein_coding	CYtochrome P450 family [Source:UniProtKB/TrEMBL;Acc:Q27477]	p450	33	33	26	274	166	226	0.845424	0.861428	0.729685	10.1904	5.11685	8.36775
WBGene00020421	286.818	274.305	208.117	2.40574	0	1.1876	256.414	1.19778	7.83056	2.25547e-18	6.24885e-17	T10E10.4	X	6314529	6322819	-	3005	protein_coding	-	-	337	329	232	2	0	1	4.5021	4.47843	3.39527	0.0387878	0	0.0193074
WBGene00007640	608.532	462.734	512.22	1738.14	1441.97	1670.95	527.828	1617.02	-1.61496	2.34432e-18	6.48513e-17	C17D12.7	I	11604027	11611314	-	2490	protein_coding	-	-	715	555	571	1445	1447	1407	11.5275	9.11733	10.0848	33.8204	28.0694	32.7842
WBGene00003523	225.54	185.094	299.617	13.2315	26.9061	23.752	236.75	21.2965	3.46504	2.34962e-18	6.48988e-17	nas-4	III	6411816	6414993	-	1620	protein_coding	Zinc metalloproteinase nas-4 [Source:UniProtKB/Swiss-Prot;Acc:P55112]	Astacin	265	222	334	11	27	20	6.5669	5.60547	9.06697	0.39572	0.805031	0.716282
WBGene00086554	198.305	245.124	204.529	19.2459	28.8992	26.1272	215.986	24.7574	3.11897	2.35924e-18	6.50657e-17	D1081.12	I	8474061	8474767	-	592	protein_coding	-	-	233	294	228	16	29	22	15.8002	20.3142	16.9373	1.5751	2.36614	2.15611
WBGene00021763	1630.69	961.319	714.058	5637.84	4776.34	6190.95	1102.02	5535.04	-2.32828	2.47379e-18	6.81212e-17	Y51F10.2	I	1977993	1983436	+	1126	protein_coding	-	-	1916	1153	796	4687	4793	5213	68.3104	41.8856	31.0889	242.587	205.605	268.608
WBGene00006324	2234.97	1885.12	1868.57	5393.66	4656.76	5381.01	1996.22	5143.81	-1.36544	2.51598e-18	6.91781e-17	sup-17	I	8792965	8797293	+	3337	protein_coding	Disintegrin and metalloproteinase domain-containing protein 10 homolog [Source:UniProtKB/Swiss-Prot;Acc:G5EFD9]	-	2626	2261	2083	4484	4673	4531	31.5913	27.7152	27.4514	78.3104	67.64	78.7784
WBGene00022732	229.795	302.653	255.661	32.4774	33.8818	45.1287	262.703	37.1627	2.82387	2.52291e-18	6.92636e-17	ZK418.2	III	7091330	7093408	+	1673	protein_coding	-	-	270	363	285	27	34	38	6.47884	8.87533	7.49169	0.940541	0.981628	1.31782
WBGene00016733	127.664	160.915	155.191	7.21721	1.99305	5.93799	147.923	5.04942	4.90948	2.60836e-18	7.15013e-17	phat-2	I	5046394	5048018	-	862	protein_coding	PHAryngeal gland Toxin-related [Source:UniProtKB/TrEMBL;Acc:Q9GYJ2]	ShTK	150	193	173	6	2	5	6.98576	9.15849	8.82612	0.405652	0.112069	0.336536
WBGene00009337	640.873	747.878	724.823	212.908	201.298	223.268	704.525	212.491	1.73	2.69092e-18	7.36532e-17	uig-1	V	13273153	13295978	-	4153	protein_coding	UNC-112-Interacting Guanine nucleotide exchange factor [Source:UniProtKB/TrEMBL;Acc:H1UBJ0]	RhoGEF	753	897	808	177	202	188	7.27885	8.83496	8.55619	2.48383	2.34938	2.62643
WBGene00015746	694.492	585.296	561.558	2712.47	1664.19	2556.9	613.782	2311.19	-1.91242	2.695e-18	7.3654e-17	C13F10.7	V	7222049	7223279	-	983	protein_coding	-	-	816	702	626	2255	1670	2153	33.3247	29.2117	28.006	133.691	82.0591	127.075
WBGene00006553	213.624	300.152	225.161	22.8545	20.927	36.8155	246.313	26.8657	3.20319	2.74357e-18	7.48684e-17	tbx-34	III	11216398	11218260	-	974	protein_coding	Putative T-box protein 34 [Source:UniProtKB/Swiss-Prot;Acc:Q9NAH2]	T-box	251	360	251	19	21	31	10.3453	15.1188	11.333	1.13685	1.04142	1.8466
WBGene00013860	340.437	433.552	484.411	68.5635	89.6871	85.507	419.467	81.2526	2.36567	2.88929e-18	7.87268e-17	ZC247.2	I	10255632	10262250	-	2373	protein_coding	-	-	400	520	540	57	90	72	6.76693	8.96354	10.0075	1.39987	1.83193	1.76037
WBGene00050875	197.454	405.205	540.926	0	0	0	381.195	0	10.847	2.92771e-18	7.9654e-17	bah-1	I	11465142	11467612	+	1495	protein_coding	Biofilm Absent on Head (After Yersinia exposure) [Source:UniProtKB/TrEMBL;Acc:Q9XXM0]	-	232	486	603	0	0	0	6.22983	13.2975	17.7381	0	0	0
WBGene00219316	651.086	830.42	720.337	141.938	159.444	71.2559	733.948	124.213	2.55983	2.93235e-18	7.96608e-17	F21A3.11	V	15530783	15533251	-	1610	protein_coding	Purple acid phosphatase [Source:UniProtKB/TrEMBL;Acc:H2FLJ4]	Metallophos	765	996	803	118	160	60	19.075	25.3051	21.9341	4.27136	4.80019	2.16219
WBGene00021921	1472.39	1232.29	1239.73	3674.76	3131.08	3720.74	1314.8	3508.86	-1.41597	2.97515e-18	8.07027e-17	Y55F3AM.3	IV	1012624	1019558	+	2265	protein_coding	RNA Binding Motif protein homolog [Source:UniProtKB/TrEMBL;Acc:Q8MXS6]	RRM_1	1730	1478	1382	3055	3142	3133	30.6625	26.6919	26.8331	78.6055	67.0042	80.253
WBGene00006349	691.088	457.731	435.073	2030.44	1745.91	2179.24	527.964	1985.2	-1.91046	3.16803e-18	8.58063e-17	sur-2	I	14777139	14787804	-	4916	protein_coding	Mediator of RNA polymerase II transcription subunit 23 [Source:UniProtKB/Swiss-Prot;Acc:Q10669]	-	812	549	485	1688	1752	1835	6.63092	4.56809	4.33871	20.0111	17.2142	21.6568
WBGene00235383	137.877	225.948	198.25	0	8.96871	1.1876	187.358	3.38544	5.69506	3.56224e-18	9.63399e-17	ZK616.65	IV	5408426	5411166	-	1717	protein_coding	Tyrosine-protein phosphatase [Source:UniProtKB/TrEMBL;Acc:V6CJI9]	Y_phosphatase	162	271	221	0	9	1	3.78769	6.45614	5.66047	0	0.253184	0.0337908
WBGene00022586	535.338	205.937	203.632	2690.82	1900.37	2331.25	314.969	2307.48	-2.87274	3.57441e-18	9.6525e-17	ZC308.4	I	6368270	6369598	+	1128	protein_coding	-	-	629	247	227	2237	1907	1963	22.3857	8.95698	8.85009	115.576	81.6593	100.967
WBGene00003601	114.046	64.1991	28.7058	685.635	660.695	642.49	68.9838	662.94	-3.26288	3.74178e-18	1.00895e-16	nhr-2	I	5818477	5821134	-	1840	protein_coding	Nuclear hormone receptor family member nhr-2 [Source:UniProtKB/Swiss-Prot;Acc:Q10902]	zf-C4	134	77	32	570	663	541	2.92359	1.71178	0.764827	18.0537	17.4044	17.0588
WBGene00000100	4909.96	5348.54	5587.77	2195.23	1804.7	2204.18	5282.09	2068.04	1.35316	3.86231e-18	1.0399e-16	ajm-1	X	9078945	9113613	+	7952	protein_coding	Apical junction molecule [Source:UniProtKB/Swiss-Prot;Acc:A0A1C3NSL9]	-	5769	6415	6229	1825	1811	1856	29.1242	32.9985	34.4487	13.3751	11.0003	13.5416
WBGene00008789	387.247	180.925	155.191	1539.67	1380.19	1619.88	241.121	1513.25	-2.64939	3.9155e-18	1.05113e-16	F14D7.2	V	14291910	14293712	-	1511	protein_coding	-	-	455	217	173	1280	1385	1364	12.0886	5.87448	5.03515	49.3691	44.2741	52.3744
WBGene00011400	217.88	180.925	139.044	10.8258	15.9444	13.0636	179.283	13.2779	3.74672	3.9156e-18	1.05113e-16	T03F6.4	III	13386150	13388353	+	1294	protein_coding	-	-	256	217	155	9	16	11	7.9421	6.85961	5.26779	0.405339	0.597241	0.493205
WBGene00013496	152.346	182.592	168.647	7.21721	0.996524	10.6884	167.862	6.3007	4.77945	4.13413e-18	1.10815e-16	Y70D2A.1	X	14918836	14923942	+	1525	protein_coding	-	7tm_1	179	219	188	6	1	9	4.71208	5.87419	5.42149	0.229293	0.0316734	0.342406
WBGene00015791	1588.14	2109.4	2339.53	655.563	620.834	617.551	2012.36	631.316	1.67249	4.19544e-18	1.12293e-16	C15C7.5	X	3151148	3152461	-	744	protein_coding	-	-	1866	2530	2608	545	623	520	100.686	139.098	154.158	42.6907	40.4463	40.5508
WBGene00019015	313.202	376.023	259.25	46.9119	58.7949	48.6915	316.158	51.4661	2.61567	4.24649e-18	1.13492e-16	F57F4.1	V	6390463	6392523	+	1476	protein_coding	-	-	368	451	289	39	59	41	10.009	12.4987	8.61078	1.53989	1.93077	1.61164
WBGene00000646	189.794	270.137	229.647	28.8688	10.9618	10.6884	229.859	16.8397	3.78437	4.26802e-18	1.139e-16	H17B01.2	II	1470565	1472260	+	1401	protein_coding	-	-	223	324	256	24	11	9	6.38993	9.45977	8.03587	0.998351	0.379244	0.372712
WBGene00004984	5889.56	3371.7	2683.1	24116.3	15376.4	22306.6	3981.46	20599.8	-2.37121	4.50566e-18	1.20065e-16	spn-4	V	6783187	6784922	-	1542	protein_coding	PIP-1 [Source:UniProtKB/TrEMBL;Acc:G5EF02]	RRM_1	6920	4044	2991	20049	15430	18783	180.157	107.276	85.3027	757.737	483.332	706.724
WBGene00023408	531.933	632.82	630.631	129.91	128.552	178.14	598.462	145.534	2.04148	4.57505e-18	1.21735e-16	cex-2	II	7832844	7835414	-	1097	protein_coding	Calexcitin-2 [Source:UniProtKB/Swiss-Prot;Acc:P45961]	-	625	759	703	108	129	150	22.8719	28.3015	28.1825	5.73756	5.67998	7.9333
WBGene00015453	281.712	603.638	548.999	0	0	2.3752	478.117	0.791732	9.31665	5.13272e-18	1.36374e-16	C04G6.2	II	5093214	5094263	+	649	protein_coding	-	-	331	724	612	0	0	2	20.4745	45.6318	41.4703	0	0	0.178795
WBGene00011493	304.691	339.338	366.897	27.666	31.8888	64.1303	336.975	41.2283	3.0354	5.14933e-18	1.36615e-16	T05F1.8	I	9642344	9643804	+	1324	protein_coding	-	Mito_carr	358	407	409	23	32	54	10.8549	12.5742	13.5852	1.01239	1.16742	2.36633
WBGene00008063	762.579	802.906	581.293	45.709	123.569	119.947	715.593	96.4084	2.88839	5.18893e-18	1.37465e-16	C41G7.6	I	9526540	9527441	-	797	protein_coding	-	-	896	963	648	38	124	101	45.1315	49.4245	35.7559	2.77866	7.51497	7.35245
WBGene00015504	1128.55	827.919	707.778	3443.81	2666.7	3358.53	888.082	3156.35	-1.82921	5.32182e-18	1.4078e-16	C06A5.6	I	5981778	5985869	-	3068	protein_coding	-	-	1326	993	789	2863	2676	2828	17.3507	13.2394	11.3097	54.3846	42.1303	53.4802
WBGene00010051	362.566	155.078	147.117	1424.2	1392.14	1471.43	221.587	1429.26	-2.68899	5.33893e-18	1.41027e-16	F54D5.5	II	11564385	11567020	-	1647	protein_coding	-	-	426	186	164	1184	1397	1239	10.3835	4.61948	4.37906	41.8956	40.9701	43.6463
WBGene00002983	835.773	1136.41	1331.23	2.40574	22.92	19.0016	1101.14	14.7758	6.21022	5.35354e-18	1.41207e-16	lgx-1	X	5525199	5538514	-	6344	protein_coding	Lin-12 and Glp-1 X-hybridizing [Source:UniProtKB/TrEMBL;Acc:H2KZ94]	Polysacc_deac_1	982	1363	1484	2	23	16	6.2141	8.78833	10.2873	0.0183729	0.175117	0.146328
WBGene00003157	2855.42	1709.2	1700.82	7884.8	7199.88	7895.15	2088.48	7659.94	-1.87482	5.51612e-18	1.45284e-16	mcm-5	III	4288264	4291283	-	2435	protein_coding	DNA replication licensing factor mcm-5 [Source:UniProtKB/Swiss-Prot;Acc:Q21902]	MCM	3355	2050	1896	6555	7225	6648	55.3125	34.4373	34.2429	156.886	143.319	158.402
WBGene00017026	228.944	333.502	291.544	16.8402	25.9096	43.9411	284.663	28.897	3.3022	5.76552e-18	1.51633e-16	ipla-4	I	3690181	3694021	-	1681	protein_coding	Intracelllar PhosphoLipase A family [Source:UniProtKB/TrEMBL;Acc:Q9TYS0]	-	269	400	325	14	26	37	6.42413	9.73344	8.5025	0.485367	0.747084	1.27704
WBGene00011838	145.537	315.159	303.205	7.21721	15.9444	22.5644	254.634	15.242	4.05953	5.95972e-18	1.56514e-16	T19C4.1	V	11149705	11151309	+	1342	protein_coding	-	-	171	378	338	6	16	19	5.11533	11.5216	11.0763	0.260561	0.575879	0.82143
WBGene00006509	260.434	317.661	228.75	45.709	37.8679	30.8775	268.948	38.1515	2.81841	6.07e-18	1.5918e-16	tag-164	III	13459582	13460608	+	885	protein_coding	-	-	306	381	255	38	38	26	13.8806	17.6098	12.6715	2.50236	2.07398	1.70451
WBGene00019929	140.43	192.597	159.676	1.20287	2.98957	10.6884	164.235	4.96027	5.06799	6.31279e-18	1.65308e-16	R07C3.13	II	926496	927431	-	760	protein_coding	-	-	165	231	178	1	3	9	8.71565	12.4329	10.3	0.0766825	0.190665	0.687066
WBGene00011777	384.694	474.406	519.396	75.7807	56.8019	105.696	459.499	79.4262	2.53711	6.3942e-18	1.67198e-16	T14G10.8	IV	10146226	10147105	-	787	protein_coding	-	-	452	569	579	63	57	89	23.0565	29.5741	32.3545	4.66526	3.49836	6.56122
WBGene00007601	1654.52	1875.11	1564.47	134.721	274.044	396.658	1698.04	268.474	2.66074	6.4887e-18	1.69425e-16	C15C6.2	I	12203800	12205809	+	1004	protein_coding	-	-	1944	2249	1744	112	275	334	77.7306	91.6283	76.3912	6.50121	13.2301	19.3011
WBGene00016192	291.925	236.786	179.412	967.106	856.014	910.888	236.041	911.336	-1.94817	6.96335e-18	1.81557e-16	bcl-7	III	5926086	5926987	+	633	protein_coding	BCL7-like protein [Source:UniProtKB/Swiss-Prot;Acc:Q09242]	-	343	284	200	804	859	767	21.753	18.3522	13.895	74.0223	65.5471	70.3009
WBGene00013538	994.928	638.656	575.014	3294.66	2488.32	2984.43	736.199	2922.47	-1.98876	7.44297e-18	1.93784e-16	tag-349	IV	15524094	15528670	-	1829	protein_coding	RBR-type E3 ubiquitin transferase [Source:UniProtKB/TrEMBL;Acc:D3NQB5]	IBR	1169	766	641	2739	2497	2513	25.6585	17.1312	15.4126	87.2747	65.943	79.7165
WBGene00019237	1900.49	2051.04	2294.67	819.153	681.622	781.439	2082.07	760.738	1.45312	7.6656e-18	1.99139e-16	H24G06.1	V	9444050	9460639	+	5580	protein_coding	-	-	2233	2460	2558	681	684	658	16.0651	18.0333	20.1603	7.11251	5.92088	6.84165
WBGene00013429	195.751	199.267	212.603	18.043	25.9096	27.3147	202.54	23.7558	3.08802	7.67059e-18	1.99139e-16	Y66D12A.3	III	11589211	11592837	+	1135	protein_coding	-	-	230	239	237	15	26	23	8.13508	8.61343	9.18297	0.770203	1.10647	1.17571
WBGene00015356	677.47	737.873	809.146	224.936	178.378	230.394	741.496	211.236	1.81356	7.71197e-18	1.99927e-16	tag-278	X	3684212	3689205	-	3706	protein_coding	-	-	796	885	902	187	179	194	8.62258	9.76814	10.7037	2.94067	2.33298	3.03715
WBGene00010522	214.475	293.482	242.206	18.043	22.92	39.1907	250.054	26.7179	3.2299	8.10551e-18	2.0983e-16	K03A11.5	X	13064168	13066936	+	1367	protein_coding	-	-	252	352	270	15	23	33	7.40051	10.5329	8.68613	0.639489	0.812687	1.4006
WBGene00003450	4309.08	4068.72	3461.75	534.073	960.649	1138.91	3946.52	877.876	2.16822	8.49854e-18	2.19691e-16	msp-57	IV	5062534	5062995	+	462	protein_coding	Major sperm protein 55/57 [Source:UniProtKB/Swiss-Prot;Acc:Q17856]	Motile_Sperm	5063	4880	3859	444	964	959	439.942	432.068	367.336	56.0081	100.786	120.433
WBGene00019105	393.205	539.439	513.117	79.3893	118.586	95.0078	481.92	97.6611	2.29907	8.52847e-18	2.20151e-16	asp-8	V	3024520	3027931	+	1249	protein_coding	ASpartyl Protease [Source:UniProtKB/TrEMBL;Acc:O16338]	Asp	462	647	572	66	119	80	14.8494	21.1893	20.1402	3.07958	4.60202	3.71618
WBGene00007979	2004.32	1231.46	1160.79	5635.44	5096.22	5474.83	1465.52	5402.16	-1.88203	9.19121e-18	2.36922e-16	imp-1	I	8752236	8755678	+	2319	protein_coding	IntraMembrane Protease (IMPAS) family [Source:UniProtKB/TrEMBL;Acc:Q93346]	-	2355	1477	1294	4685	5114	4610	40.768	26.0528	24.5394	117.739	106.518	115.337
WBGene00003155	2562.64	1580.8	1507.95	7461.39	6162.5	7399.92	1883.8	7007.94	-1.89525	9.22517e-18	2.3746e-16	mcm-3	V	15056719	15059599	-	2685	protein_coding	DNA helicase [Source:UniProtKB/TrEMBL;Acc:Q9XVR7]	MCM	3011	1896	1681	6203	6184	6231	45.019	28.8847	27.533	134.638	111.247	134.643
WBGene00003968	230.646	441.056	514.014	44.5061	31.8888	54.6295	395.239	43.6748	3.18293	9.62934e-18	2.47512e-16	peb-1	X	2215630	2218980	+	2367	protein_coding	Pharyngeal Enhancer Binding [Source:UniProtKB/TrEMBL;Acc:H2KZM4]	FLYWCH	271	529	573	37	32	46	4.59622	9.14179	10.646	0.91099	0.653004	1.12753
WBGene00009959	1618.78	1419.05	1185.01	161.184	352.769	304.025	1407.61	272.66	2.36618	9.75517e-18	2.50392e-16	F53B6.4	I	8947304	8948711	-	1134	protein_coding	Major sperm protein [Source:UniProtKB/TrEMBL;Acc:Q9XVN1]	Motile_Sperm	1902	1702	1321	134	354	256	67.3329	61.3932	51.2296	6.88655	15.0784	13.0977
WBGene00017931	1419.62	1054.7	976.896	3993.52	3150.01	4042.58	1150.41	3728.71	-1.69631	9.99141e-18	2.56093e-16	picc-1	V	6018994	6026337	+	1824	protein_coding	PAC-1 interacting and coiled-coil domain-containing protein 1 [Source:UniProtKB/Swiss-Prot;Acc:H2KYP0]	-	1668	1265	1089	3320	3161	3404	36.7114	28.3687	26.2563	106.078	83.7074	108.276
WBGene00011102	2565.19	3430.07	3521.85	874.485	1033.4	619.926	3172.37	842.602	1.91195	1.0034e-17	2.56821e-16	R07E3.1	X	10339225	10341161	-	1420	protein_coding	-	Peptidase_C1	3014	4114	3926	727	1037	522	85.2088	118.509	121.589	29.8371	35.274	21.3281
WBGene00016382	131.919	165.917	127.382	8.42008	3.98609	5.93799	141.74	6.11472	4.55541	1.02338e-17	2.61568e-16	C33H5.16	IV	7801916	7803350	-	1095	protein_coding	Tyrosine-protein phosphatase [Source:UniProtKB/TrEMBL;Acc:Q18415]	Y_phosphatase	155	199	142	7	4	5	5.6826	7.43383	5.70302	0.372558	0.176445	0.264926
WBGene00006056	2136.24	1802.58	1714.28	215.313	467.37	447.724	1884.37	376.802	2.32098	1.0447e-17	2.66642e-16	sss-1	IV	9892739	9893779	-	949	protein_coding	Sperm-Specific family, class S [Source:UniProtKB/TrEMBL;Acc:Q9XVP7]	-	2510	2162	1911	179	469	377	106.179	93.1887	88.5575	10.9925	23.871	23.0486
WBGene00006948	495.336	1363.19	1628.16	4.81147	6.97567	0	1162.23	3.92905	8.18629	1.08488e-17	2.76508e-16	wrt-2	X	3092395	3094448	-	1636	protein_coding	WaRThog (Hedgehog-like family) [Source:UniProtKB/TrEMBL;Acc:Q20677]	-	582	1635	1815	4	7	0	14.2814	40.8798	48.7893	0.142491	0.206671	0
WBGene00007898	373.63	461.9	522.088	74.5778	103.638	99.7582	452.539	92.6582	2.28553	1.0873e-17	2.76735e-16	C33D9.3	IV	8790742	8793294	-	2072	protein_coding	-	-	439	554	582	62	104	84	8.50559	10.9369	12.3528	1.74386	2.42442	2.35212
WBGene00003183	1403.45	881.279	825.293	3892.48	3593.46	3811	1036.67	3765.65	-1.86081	1.11737e-17	2.83991e-16	mei-1	I	8294881	8296940	+	1645	protein_coding	Meiotic spindle formation protein mei-1 [Source:UniProtKB/Swiss-Prot;Acc:P34808]	AAA	1649	1057	920	3236	3606	3209	40.2424	26.2835	24.5953	114.644	105.882	113.181
WBGene00011537	192.347	275.973	256.558	0	2.98957	0	241.626	0.996524	7.76556	1.16182e-17	2.94874e-16	T06E4.10	V	9618233	9619019	-	660	protein_coding	-	-	226	331	286	0	3	0	13.7466	20.5144	19.0569	0	0.219554	0
WBGene00022627	157.452	305.988	388.426	0	2.98957	0	283.955	0.996524	8.00307	1.17463e-17	2.9771e-16	ZC513.2	V	8054430	8057558	+	1819	protein_coding	-	-	185	367	433	0	3	0	4.0829	8.25291	10.4685	0	0.0796622	0
WBGene00022504	160.857	258.464	364.205	10.8258	0.996524	16.6264	261.175	9.4829	4.81576	1.19036e-17	3.01276e-16	mam-1	X	882967	888394	-	2456	protein_coding	MAM (Meprin, A5-protein, PTPmu) domain protein [Source:UniProtKB/TrEMBL;Acc:Q95Q40]	-	189	310	406	9	1	14	3.08932	5.16306	7.2699	0.213562	0.0196669	0.330726
WBGene00016125	155.75	185.927	150.706	12.0287	15.9444	13.0636	164.128	13.6789	3.5777	1.20609e-17	3.04832e-16	C26B2.2	IV	8021146	8022122	-	840	protein_coding	-	-	183	223	168	10	16	11	8.74584	10.8592	8.79551	0.693794	0.920036	0.759771
WBGene00011173	462.995	485.245	488.896	22.8545	54.8088	84.3194	479.045	53.9942	3.14832	1.23101e-17	3.10696e-16	acs-18	IV	10310772	10313670	-	2193	protein_coding	Fatty Acid CoA Synthetase family [Source:UniProtKB/TrEMBL;Acc:Q21872]	AMP-binding	544	582	545	19	55	71	9.95841	10.8557	10.9292	0.504923	1.2114	1.8784
WBGene00018697	217.029	322.663	379.455	46.9119	38.8644	27.3147	306.382	37.697	3.02231	1.26282e-17	3.18282e-16	F52E1.9	V	8398145	8402669	-	1054	protein_coding	Phosphatidylinositol-4,5-bisphosphate 4-phosphatase [Source:UniProtKB/TrEMBL;Acc:Q20664]	-	255	387	423	39	39	23	9.71246	15.0191	17.6494	2.15642	1.78726	1.26607
WBGene00000388	240.859	103.386	75.3528	1376.08	958.656	1128.22	139.866	1154.32	-3.04415	1.26594e-17	3.18628e-16	cdc-25.3	III	8916351	8917929	-	1138	protein_coding	M-phase inducer phosphatase cdc-25.3 [Source:UniProtKB/Swiss-Prot;Acc:P30634]	Rhodanese	283	124	84	1144	962	950	9.98329	4.45711	3.24614	58.586	40.8316	48.434
WBGene00004786	205.965	190.096	180.309	768.633	731.448	572.422	192.123	690.834	-1.84633	1.28232e-17	3.22304e-16	sex-1	X	10201329	10205433	-	1910	protein_coding	Steroid hormone receptor family member cnr14 [Source:UniProtKB/Swiss-Prot;Acc:P41830]	zf-C4	242	228	201	639	734	482	5.08641	4.88287	4.628	19.4974	18.5621	14.6414
WBGene00014009	147.239	477.741	461.985	0	0	0	362.322	0	10.7739	1.29142e-17	3.2414e-16	lips-6	IV	12014189	12015686	-	1156	protein_coding	LIPaSe related [Source:UniProtKB/TrEMBL;Acc:Q23548]	-	173	573	515	0	0	0	6.00783	20.2755	19.5921	0	0	0
WBGene00010486	492.783	545.276	398.294	64.9549	78.7254	116.385	478.784	86.6883	2.46684	1.29579e-17	3.24788e-16	K01H12.4	IV	9713082	9714886	+	1172	protein_coding	-	-	579	654	444	54	79	98	19.8326	22.8257	16.6604	2.6852	3.25584	4.85141
WBGene00021870	767.686	1173.09	1382.37	224.936	259.096	275.523	1107.71	253.185	2.12897	1.30336e-17	3.26236e-16	samt-1	IV	2931403	2936843	+	1545	protein_coding	SAM (S-Adenosyl Methionine) Transporter [Source:UniProtKB/TrEMBL;Acc:Q9N3A9]	-	902	1407	1541	187	260	232	23.4373	37.2511	43.8637	7.0538	8.12847	8.71222
WBGene00010883	208.518	190.096	200.941	12.0287	25.9096	21.3768	199.852	19.7717	3.32557	1.35089e-17	3.37666e-16	M7.7	IV	11089797	11091856	+	1229	protein_coding	-	Pkinase	245	228	224	10	26	18	8.00283	7.58852	8.01543	0.474196	1.02185	0.849748
WBGene00011509	399.163	230.95	165.059	1384.5	1556.57	1379.99	265.057	1440.35	-2.44169	1.35493e-17	3.38211e-16	T05H10.4	II	8053137	8054965	+	1578	protein_coding	-	-	469	277	184	1151	1562	1162	11.9315	7.18037	5.12792	42.5088	47.8121	42.7237
WBGene00022103	1015.35	2036.03	3093.05	82.9979	43.847	27.3147	2048.15	51.3866	5.31797	1.39184e-17	3.46947e-16	cdh-12	III	1152044	1181137	+	8943	protein_coding	CaDHerin family [Source:UniProtKB/TrEMBL;Acc:K8F801]	Cadherin	1193	2442	3448	69	44	23	5.35534	11.1696	16.9557	0.449651	0.237648	0.149215
WBGene00006651	1109.83	1895.96	1699.92	44.5061	6.97567	29.6899	1568.57	27.0572	5.86486	1.41898e-17	3.53228e-16	tts-2	II	10201125	10202230	-	882	ncRNA	-	-	1304	2274	1895	37	7	25	59.3525	105.462	94.4869	2.4448	0.383348	1.64453
WBGene00001695	1444.3	1600.81	1740.29	2.40574	6.97567	27.3147	1595.14	12.2321	7.0321	1.42396e-17	3.53981e-16	grd-6	V	9221866	9224354	+	1805	protein_coding	GRounDhog (Hedgehog-like family) [Source:UniProtKB/TrEMBL;Acc:Q22551]	-	1697	1920	1940	2	7	23	37.7428	43.5109	47.2667	0.0645748	0.18732	0.739299
WBGene00001974	1557.5	1086.38	1137.47	5071.29	3551.61	4144.72	1260.45	4255.87	-1.75536	1.43414e-17	3.56023e-16	hmg-4	III	7379143	7381609	-	2246	protein_coding	FACT complex subunit SSRP1-A [Source:UniProtKB/Swiss-Prot;Acc:P41848]	HMG_box	1830	1303	1268	4216	3564	3490	32.7093	23.7306	24.8279	109.396	76.6464	90.154
WBGene00018438	74.8962	27.5139	30.5	459.496	378.679	383.594	44.3034	407.256	-3.1995	1.45419e-17	3.60509e-16	btb-6	II	1715162	1716497	+	1191	protein_coding	BTB (Broad/complex/Tramtrack/Bric a brac) domain protein [Source:UniProtKB/TrEMBL;Acc:O16741]	BTB	88	33	34	382	380	323	2.9662	1.13338	1.25545	18.6923	15.4112	15.7348
WBGene00002039	801.73	1021.35	1315.09	288.688	208.273	180.515	1046.06	225.826	2.21236	1.48847e-17	3.68504e-16	hum-6	X	2303082	2314914	+	6598	protein_coding	Unconventional myosin heavy chain 6 [Source:UniProtKB/Swiss-Prot;Acc:P91443]	Myosin_head	942	1225	1466	240	209	152	5.7315	7.59447	9.7713	2.11987	1.53002	1.3366
WBGene00009722	245.115	451.061	456.602	33.6803	58.7949	24.9396	384.259	39.1383	3.28529	1.51731e-17	3.75131e-16	F45D3.2	V	12541040	12542973	+	1542	protein_coding	-	-	288	541	509	28	59	21	7.49787	14.3512	14.5166	1.05824	1.84813	0.79014
WBGene00019020	165.963	270.137	292.441	24.0574	20.927	30.8775	242.847	25.2873	3.26837	1.51989e-17	3.75257e-16	F57H12.5	IV	7967363	7969600	+	1846	protein_coding	-	Y_phosphatase	195	324	326	20	21	26	4.24065	7.17938	7.76635	0.631406	0.54948	0.817167
WBGene00020134	243.413	285.978	359.72	10.8258	26.9061	40.3783	296.37	26.0368	3.50665	1.60862e-17	3.964e-16	T01B6.1	X	2335684	2348635	+	1111	protein_coding	-	-	286	343	401	9	27	34	10.3343	12.6286	15.8731	0.472105	1.17385	1.77556
WBGene00003395	1310.68	737.039	578.602	5691.97	3513.74	4996.22	875.442	4733.98	-2.43476	1.60989e-17	3.964e-16	mom-2	V	8355953	8358185	+	1572	protein_coding	-	wnt	1540	884	645	4732	3526	4207	39.3276	23.0024	18.0442	175.429	108.341	155.271
WBGene00010992	123.408	182.592	157.882	0	2.98957	3.56279	154.628	2.18412	6.11545	1.63235e-17	4.01385e-16	R03D7.8	II	10953594	10956878	-	1791	protein_coding	-	Metallophos	145	219	176	0	3	3	3.25014	5.00176	4.32163	0	0.0809077	0.097184
WBGene00017312	243.413	381.026	374.97	54.1291	35.8749	54.6295	333.136	48.2111	2.79448	1.683e-17	4.1328e-16	pitr-5	V	7184910	7188483	+	1886	protein_coding	Phosphate transporter [Source:UniProtKB/TrEMBL;Acc:O17404]	-	286	457	418	45	36	46	6.08771	9.91171	9.74688	1.39053	0.921987	1.41509
WBGene00003788	1934.53	1633.33	1457.72	4409.71	4190.38	4541.37	1675.19	4380.49	-1.38663	1.72024e-17	4.21855e-16	npp-2	I	8291289	8293640	-	1914	protein_coding	Nuclear pore complex protein Nup85 [Source:UniProtKB/TrEMBL;Acc:Q22078]	-	2273	1959	1625	3666	4205	3824	47.6746	41.8665	37.3372	111.625	106.118	115.916
WBGene00010870	580.445	891.284	817.219	91.418	171.402	160.326	762.983	141.049	2.43291	1.78458e-17	4.37042e-16	let-522	I	7172463	7174156	-	917	protein_coding	-	-	682	1069	911	76	172	135	29.8569	47.6851	43.6898	4.83008	9.05989	8.54149
WBGene00020713	963.437	1234.79	1105.17	75.7807	198.308	217.33	1101.13	163.806	2.74712	1.80213e-17	4.40746e-16	T23B3.5	I	6705546	6706422	-	786	protein_coding	-	-	1132	1481	1232	63	199	183	57.8167	77.0737	68.9317	4.6712	12.2291	13.5082
WBGene00003784	841.731	386.862	271.808	4422.95	2727.49	3865.63	500.134	3672.02	-2.87591	1.81602e-17	4.43544e-16	nos-2	II	7065618	7067051	+	1242	protein_coding	NanOS related [Source:UniProtKB/TrEMBL;Acc:Q23406]	-	989	464	303	3677	2737	3255	31.9672	15.2817	10.7288	172.537	106.443	152.054
WBGene00000411	2327.74	1574.96	1580.62	6532.78	5107.18	6523.47	1827.77	6054.48	-1.7278	1.85469e-17	4.5238e-16	cdl-1	II	10785452	10787272	+	1600	protein_coding	Histone RNA hairpin-binding protein [Source:UniProtKB/Swiss-Prot;Acc:Q09599]	-	2735	1889	1762	5431	5125	5493	68.6226	48.2932	48.4303	197.82	154.717	199.186
WBGene00004204	3565.23	2415.39	2591.6	11122.9	7705.12	10069.6	2857.41	9632.56	-1.75314	1.87618e-17	4.57007e-16	swsn-4	IV	11126024	11131162	+	4813	protein_coding	SWI/SNF nucleosome remodeling complex component; SWI2/SNF2-like protein [Source:UniProtKB/TrEMBL;Acc:G5EF53]	SNF2_N	4189	2897	2889	9247	7732	8479	34.9401	24.621	26.3975	111.968	77.5961	102.211
WBGene00008313	178.73	215.942	168.647	7.21721	18.934	17.814	187.773	14.655	3.66737	1.90618e-17	4.63693e-16	C54G4.3	I	8005127	8006448	-	996	protein_coding	-	-	210	259	188	6	19	15	8.46427	10.6369	8.30098	0.351077	0.921421	0.873778
WBGene00000386	2598.39	1664.17	1751.95	7375.99	5798.77	7226.53	2004.84	6800.43	-1.76205	1.91899e-17	4.66183e-16	cdc-25.1	I	6469386	6471995	-	2334	protein_coding	M-phase inducer phosphatase cdc-25.1 [Source:UniProtKB/Swiss-Prot;Acc:O44552]	Rhodanese	3053	1996	1953	6132	5819	6085	52.5116	34.9811	36.7987	153.113	120.424	151.262
WBGene00010345	134.473	180.091	209.911	0	2.98957	10.6884	174.825	4.55932	5.27532	1.93105e-17	4.68486e-16	F59F5.7	X	10559503	10566668	+	2875	protein_coding	-	-	158	216	234	0	3	9	2.20622	3.07319	3.57939	0	0.050402	0.181624
WBGene00000670	625.553	221.779	230.544	2915.75	3015.48	2129.36	359.292	2686.87	-2.90259	1.9445e-17	4.7112e-16	col-95	III	11703885	11705091	+	1161	protein_coding	COLlagen [Source:UniProtKB/TrEMBL;Acc:Q86MP1]	Collagen	735	266	257	2424	3026	1793	25.4147	9.37181	9.73491	121.678	125.893	89.6019
WBGene00014197	485.974	566.953	529.264	21.6516	42.8505	91.445	527.397	51.9824	3.34472	1.96078e-17	4.7443e-16	ZK1053.2	I	13232121	13234686	+	1768	protein_coding	-	-	571	680	590	18	43	77	12.9653	15.7326	14.6758	0.593335	1.17476	2.52684
WBGene00003159	3686.08	2077.72	1948.41	10525.1	9568.62	10956.8	2570.74	10350.2	-2.00935	2.06131e-17	4.98091e-16	mcm-7	V	4347166	4349768	+	2449	protein_coding	DNA replication licensing factor MCM7 [Source:UniProtKB/TrEMBL;Acc:O16297]	MCM	4331	2492	2172	8750	9602	9226	70.9952	41.623	39.0033	208.223	189.381	218.572
WBGene00003452	2719.24	2314.5	1998.64	407.772	557.057	758.875	2344.13	574.568	2.02856	2.1438e-17	5.17335e-16	msp-59	IV	5312693	5313149	-	457	protein_coding	Major sperm protein 19/31/40/45/50/51/53/59/61/65/81/113/142 [Source:UniProtKB/Swiss-Prot;Acc:P53017]	Motile_Sperm	3195	2776	2228	339	559	639	280.662	248.472	214.402	43.2308	59.0826	81.1249
WBGene00009185	429.802	456.064	401.882	61.3463	19.9305	64.1303	429.249	48.469	3.15744	2.15186e-17	5.18589e-16	F27C8.5	IV	9589795	9592529	-	1838	protein_coding	-	BTB	505	547	448	51	20	54	11.03	12.1735	10.7192	1.61709	0.525592	1.70458
WBGene00006595	2734.56	2152.75	2311.72	8065.23	5715.06	7418.92	2399.68	7066.41	-1.55803	2.27037e-17	5.46425e-16	top-1	I	13292506	13297555	+	3229	protein_coding	DNA topoisomerase 1 [Source:UniProtKB/Swiss-Prot;Acc:O17966]	-	3213	2582	2577	6705	5735	6247	39.9459	32.7086	35.0976	121.015	85.7886	112.246
WBGene00001061	1250.26	964.654	840.543	3289.84	2815.18	3508.16	1018.48	3204.4	-1.65338	2.36573e-17	5.6862e-16	dpl-1	II	9169910	9172565	+	2198	protein_coding	Transcription factor dpl-1 [Source:UniProtKB/Swiss-Prot;Acc:Q22703]	E2F_TDP	1469	1157	937	2735	2825	2954	26.8302	21.5318	18.7475	72.517	62.0804	77.9744
WBGene00003426	2939.68	2534.61	2507.28	340.412	701.553	703.058	2660.52	581.674	2.19266	2.41263e-17	5.79127e-16	msp-19	IV	5260554	5261010	+	457	protein_coding	Major sperm protein 19/31/40/45/50/51/53/59/61/65/81/113/142 [Source:UniProtKB/Swiss-Prot;Acc:P53017]	Motile_Sperm	3454	3040	2795	283	704	592	303.414	272.102	268.965	36.0895	74.4081	75.1579
WBGene00010657	1249.4	1525.77	1632.64	289.891	489.293	351.529	1469.27	376.904	1.96085	2.42963e-17	5.82437e-16	K08D8.3	IV	12903785	12906659	-	1916	protein_coding	-	-	1468	1830	1820	241	491	296	30.7581	39.0687	41.7741	7.33047	12.378	8.96325
WBGene00008605	977.055	1966.83	2535.98	0	4.98262	0	1826.62	1.66087	10.0213	2.45366e-17	5.87423e-16	mlt-9	X	15101787	15107967	-	2261	protein_coding	-	-	1148	2359	2827	0	5	0	20.3831	42.6777	54.9865	0	0.106815	0
WBGene00000673	7738.99	5461.09	4951.76	18002.1	18815.4	18196.4	6050.61	18338	-1.59966	2.48426e-17	5.93965e-16	col-98	III	13018935	13020226	+	1112	protein_coding	COLlagen [Source:UniProtKB/TrEMBL;Acc:O17805]	-	9093	6550	5520	14966	18881	15322	328.271	240.941	218.306	784.352	820.133	799.429
WBGene00004815	28.9372	16.6751	6.2794	280.268	286.999	191.203	17.2972	252.823	-3.86533	2.51575e-17	6.00701e-16	skr-9	IV	17163554	17164226	+	673	protein_coding	SKR-9; SKp1 Related (Ubiquitin ligase complex component) [Source:UniProtKB/TrEMBL;Acc:G5EFA9]	Skp1_POZ	34	20	7	233	288	161	2.02812	1.21559	0.457419	20.1767	20.67	13.8797
WBGene00019839	1074.08	1653.34	1356.35	0	0	5.93799	1361.26	1.97933	9.46442	2.60601e-17	6.21435e-16	R02F11.1	V	4801094	4802626	+	801	protein_coding	-	-	1262	1983	1512	0	0	5	63.2494	101.266	83.0138	0	0	0.362165
WBGene00017937	1560.05	2624.66	3132.53	6.01434	0	11.876	2439.08	5.96344	8.69457	2.682e-17	6.38717e-16	F30H5.3	III	505241	512217	-	5362	protein_coding	-	Kunitz_BPTI	1833	3148	3492	5	0	10	13.7235	24.015	28.6403	0.0543442	0	0.108204
WBGene00194703	1503.88	1409.88	975.999	99.8381	288.992	179.327	1296.59	189.386	2.77197	2.7822e-17	6.61711e-16	F26B1.8	I	6329536	6330181	+	601	protein_coding	-	-	1767	1691	1088	83	290	151	118.03	115.091	79.6132	8.04848	23.3071	14.5771
WBGene00011808	125.111	240.955	216.191	12.0287	8.96871	17.814	194.086	12.9371	3.91842	2.89128e-17	6.86754e-16	T16G12.7	III	10038458	10040113	-	1069	protein_coding	Serine/threonine-protein phosphatase [Source:UniProtKB/TrEMBL;Acc:K8FE09]	Metallophos	147	289	241	10	9	15	5.52038	11.0584	9.91449	0.545171	0.406658	0.81411
WBGene00016259	99.5779	164.25	202.735	1.20287	2.98957	3.56279	155.521	2.58508	5.89786	3.13342e-17	7.43297e-16	C30F8.3	I	5096601	5100579	+	1087	protein_coding	-	-	117	197	226	1	3	3	4.32102	7.41328	9.14344	0.0536143	0.133308	0.160126
WBGene00008498	379.587	416.877	432.382	84.2008	76.7323	110.447	409.616	90.4599	2.1817	3.15605e-17	7.47686e-16	F01D5.8	II	14010706	14013826	+	1781	protein_coding	-	-	446	500	482	70	77	93	10.0531	11.4837	11.9018	2.29057	2.08829	3.02962
WBGene00008541	1221.32	1478.25	1111.45	105.852	194.322	304.025	1270.34	201.4	2.65711	3.2358e-17	7.6558e-16	F07A5.2	I	7352415	7353701	+	1082	protein_coding	-	-	1435	1773	1239	88	195	256	53.242	67.0279	50.3587	4.73986	8.70505	13.7272
WBGene00012241	760.877	436.888	505.043	2249.36	1895.39	2371.63	567.603	2172.13	-1.93599	3.34822e-17	7.91147e-16	W04A8.6	I	13854632	13859699	+	1698	protein_coding	-	-	894	524	563	1870	1902	1997	21.1363	12.6231	14.5815	64.1821	54.1049	68.2354
WBGene00011464	2124.33	1572.46	1317.78	6120.19	4750.43	6398.78	1671.52	5756.47	-1.78385	3.36131e-17	7.92659e-16	T05B9.1	II	11260087	11261256	-	1067	protein_coding	-	-	2496	1886	1469	5088	4767	5388	93.9096	72.3021	60.5464	277.903	215.797	292.976
WBGene00006793	1277.49	899.621	917.69	3428.17	2800.23	3465.41	1031.6	3231.27	-1.64703	3.36335e-17	7.92659e-16	unc-59	I	13629227	13633494	+	1610	protein_coding	-	GTP_CDC	1501	1079	1023	2850	2810	2918	37.427	27.4138	27.9435	103.164	84.3033	105.155
WBGene00021781	331.926	192.597	197.353	988.758	1060.3	991.644	240.625	1013.57	-2.07447	3.65549e-17	8.60392e-16	Y51H7C.3	II	1438490	1439697	+	540	protein_coding	-	-	390	231	220	822	1064	835	28.9935	17.4981	17.9168	88.7132	95.1726	89.7144
WBGene00003075	124.26	192.597	251.176	0	0	5.93799	189.344	1.97933	6.64497	3.68279e-17	8.65693e-16	lrx-1	V	12252623	12255450	+	1318	protein_coding	LRP X(Cross)-hybridizing [Source:UniProtKB/TrEMBL;Acc:Q22179]	Ldl_recept_a	146	231	280	0	0	5	4.447	7.1692	9.34272	0	0	0.220102
WBGene00005655	540.444	696.185	771.47	144.344	179.374	182.89	669.366	168.87	1.98582	3.69929e-17	8.67763e-16	srr-4	V	5019224	5022369	+	1446	protein_coding	Serpentine Receptor, class R [Source:UniProtKB/TrEMBL;Acc:H2KYR4]	-	635	835	860	120	180	154	17.6293	23.6207	26.1554	4.83641	6.01268	6.17905
WBGene00009401	108.94	205.937	188.382	0	3.98609	8.31318	167.753	4.09976	5.35226	3.70115e-17	8.67763e-16	F35C11.2	II	8244185	8246409	-	1348	protein_coding	-	Y_phosphatase	128	247	210	0	4	7	3.81197	7.49516	6.8511	0	0.143329	0.301285
WBGene00009007	1484.31	1093.89	918.587	3572.52	3700.09	3934.51	1165.59	3735.71	-1.68019	3.73648e-17	8.74914e-16	otub-3	IV	8728139	8730510	+	1554	protein_coding	OTUBain deubiquitylating protease homolog [Source:UniProtKB/TrEMBL;Acc:Q19681]	OTU	1744	1312	1024	2970	3713	3313	45.0531	34.5348	28.9788	111.382	115.409	123.691
WBGene00018119	265.541	265.134	246.691	20.4488	32.8853	46.3163	259.122	33.2168	2.9632	3.87066e-17	9.05166e-16	F36H12.3	IV	5272818	5274156	+	1077	protein_coding	Major sperm protein [Source:UniProtKB/TrEMBL;Acc:O76719]	Motile_Sperm	312	318	275	17	33	39	11.6297	12.0777	11.2292	0.919906	1.48	2.10096
WBGene00021639	203.411	230.95	218.882	33.6803	24.9131	15.4388	217.748	24.6774	3.14197	3.93672e-17	9.19428e-16	Y47G6A.13	I	3439370	3442188	-	1474	protein_coding	-	Pkinase	239	277	244	28	25	13	6.50924	7.68699	7.27986	1.10706	0.819231	0.5117
WBGene00011949	117.451	159.247	172.235	3.6086	2.98957	0	149.644	2.19939	6.06644	4.02915e-17	9.39806e-16	T23F6.1	IV	12719960	12720997	+	622	protein_coding	-	-	138	191	192	3	3	0	8.90673	12.5608	13.5751	0.281087	0.232967	0
WBGene00015103	206.816	281.809	297.823	0	0	0	262.149	0	10.307	4.14092e-17	9.64074e-16	B0280.7	III	7110302	7111893	-	1173	protein_coding	-	-	243	338	332	0	0	0	8.31645	11.7867	12.4472	0	0	0
WBGene00007290	385.545	189.262	141.735	1638.31	1330.36	1501.12	238.848	1489.93	-2.64056	4.14381e-17	9.64074e-16	C04B4.2	X	12283285	12285307	+	1814	protein_coding	-	-	453	227	158	1362	1335	1264	10.0251	5.11873	3.83046	43.7572	35.5474	40.4277
WBGene00017218	207.667	297.65	279.882	0	0	0	261.733	0	10.3048	4.1574e-17	9.65997e-16	dct-5	II	5435724	5436933	-	739	protein_coding	-	-	244	357	312	0	0	0	13.2549	19.7605	18.567	0	0	0
WBGene00021458	25.5328	5.83628	13.4559	232.154	246.141	181.702	14.9416	219.999	-3.88157	4.18782e-17	9.7182e-16	Y39G10AL.1	I	2279835	2281516	+	1211	protein_coding	-	-	30	7	15	193	247	153	0.994505	0.236444	0.544726	9.28802	9.85183	7.33021
WBGene00000237	668.108	772.057	801.969	229.748	215.249	252.958	747.378	232.652	1.68456	4.38647e-17	1.01662e-15	bam-2	I	2949600	2957910	-	3442	protein_coding	BAM-2 [Source:UniProtKB/TrEMBL;Acc:G5ECL4]	-	785	926	894	191	216	213	9.15563	11.0046	11.4224	3.23394	3.03115	3.59036
WBGene00010234	196.602	55.0278	90.6028	941.846	1150.98	831.318	114.078	974.716	-3.09513	4.45258e-17	1.03062e-15	ttr-50	IV	11640047	11641015	-	914	protein_coding	TransThyretin-Related family domain [Source:UniProtKB/TrEMBL;Acc:G5EE48]	-	231	66	101	783	1155	700	10.146	2.95374	4.85966	49.9259	61.0379	44.4346
WBGene00018073	3128.62	4188.78	5104.26	1323.15	992.538	1264.79	4140.55	1193.49	1.795	4.52109e-17	1.04515e-15	F35H10.10	IV	8307294	8312946	-	4604	protein_coding	CELF35-1 [Source:UniProtKB/TrEMBL;Acc:G5ECZ3]	7tm_3	3676	5024	5690	1100	996	1065	32.0531	44.6363	54.351	13.9241	10.4493	13.421
WBGene00021471	157.452	237.62	183	15.6373	16.9409	23.752	192.691	18.7767	3.36245	4.5708e-17	1.0553e-15	Y39G10AR.15	I	2323916	2327329	-	2076	protein_coding	-	-	185	285	204	13	17	20	3.57745	5.61554	4.32149	0.364944	0.395536	0.558949
WBGene00006605	766.835	723.699	643.19	2459.87	1790.75	2011.79	711.241	2087.47	-1.55293	4.69082e-17	1.08163e-15	tra-2	II	6955402	6965687	-	5073	protein_coding	Sex-determining transformer protein 2 [Source:UniProtKB/Swiss-Prot;Acc:P34709]	-	901	868	717	2045	1797	1694	7.13	6.99888	6.21563	23.493	17.1099	19.3739
WBGene00007335	165.963	268.469	239.514	12.0287	15.9444	29.6899	224.649	19.221	3.5514	4.70104e-17	1.08261e-15	C05C12.1	IV	11253985	11255703	+	1230	protein_coding	-	Pkinase	195	322	267	10	16	25	6.36442	10.7084	9.54634	0.473811	0.628317	1.17925
WBGene00011378	327.671	332.668	205.426	8.42008	25.9096	34.4403	288.588	22.9233	3.64981	4.80967e-17	1.10622e-15	T02E1.6	I	8210931	8212411	+	904	protein_coding	-	-	385	399	229	7	26	29	17.0971	18.0542	11.1403	0.451273	1.38921	1.86122
WBGene00009103	2202.63	1646.67	1838.07	6208	4643.8	5510.45	1895.79	5454.09	-1.52444	5.24375e-17	1.20454e-15	rtfo-1	V	9580041	9582644	-	2356	protein_coding	RNA polymerase-associated protein RTF1 homolog [Source:UniProtKB/Swiss-Prot;Acc:G5EBY0]	-	2588	1975	2049	5161	4660	4640	44.098	34.2899	38.247	127.664	95.5377	114.265
WBGene00007999	3423.95	5160.94	4776.83	0	2.98957	16.6264	4453.91	6.53865	9.41852	5.53811e-17	1.27055e-15	tag-297	II	14627630	14630121	+	1940	protein_coding	-	-	4023	6190	5325	0	3	14	83.2488	130.516	120.712	0	0.0746936	0.418693
WBGene00010829	204.262	228.449	216.191	15.6373	33.8818	22.5644	216.301	24.0278	3.15668	5.75783e-17	1.31929e-15	M02B1.4	IV	12823819	12825312	-	945	protein_coding	-	-	240	274	241	13	34	19	10.1955	11.8602	11.2154	0.801718	1.73785	1.16652
WBGene00020370	169.368	197.6	175.823	8.42008	21.9235	10.6884	180.93	13.6773	3.70189	5.81991e-17	1.33183e-15	T08H10.3	V	4471365	4473602	+	593	protein_coding	-	-	199	237	196	7	22	9	13.4719	16.3481	14.5356	0.687945	1.79198	0.880556
WBGene00009115	250.221	225.114	248.485	38.4918	37.8679	45.1287	241.273	40.4961	2.57649	6.08636e-17	1.39105e-15	F25F2.1	III	4508855	4512162	+	1864	protein_coding	-	Pkinase	294	270	277	32	38	38	6.33186	5.92505	6.53529	1.00049	0.984695	1.18279
WBGene00000913	4762.72	2417.06	2409.5	15028.6	12219.4	14798.7	3196.42	14015.6	-2.13246	6.18726e-17	1.41233e-15	daf-18	IV	419938	425181	-	3410	protein_coding	Phosphatidylinositol 3,4,5-trisphosphate 3-phosphatase and dual-specificity protein phosphatase daf-18 [Source:UniProtKB/Swiss-Prot;Acc:G5EE01]	-	5596	2899	2686	12494	12262	12461	65.8799	34.775	34.6404	213.529	173.688	212.016
WBGene00018952	405.971	527.767	478.132	128.707	108.621	114.009	470.623	117.112	2.00812	6.20838e-17	1.41537e-15	F56C9.8	III	7315903	7319595	-	1230	protein_coding	-	-	477	633	533	107	109	96	15.5684	21.051	19.0569	5.06978	4.28041	4.5283
WBGene00012306	732.791	921.299	904.234	184.039	271.054	241.082	852.775	232.059	1.87573	6.26159e-17	1.42571e-15	W06F12.2	III	13726641	13731679	-	2155	protein_coding	-	-	861	1105	1008	153	272	203	16.0393	20.9744	20.5705	4.13765	6.09657	5.46535
WBGene00007082	660.448	758.717	811.837	16.8402	68.7601	105.696	743.667	63.7655	3.54236	6.33267e-17	1.44009e-15	acs-10	V	14146499	14148784	+	1770	protein_coding	Fatty Acid CoA Synthetase family [Source:UniProtKB/TrEMBL;Acc:O02200]	AMP-binding	776	910	905	14	69	89	17.6002	21.0301	22.4857	0.460962	1.88295	2.91733
WBGene00004224	120.004	311.824	461.985	3.6086	0	0	297.938	1.20287	8.03829	6.38285e-17	1.44968e-15	ptr-10	I	5662143	5667160	+	2946	protein_coding	PaTched Related family [Source:UniProtKB/TrEMBL;Acc:P91346]	-	141	374	515	3	0	0	1.92139	5.19293	7.68786	0.059347	0	0
WBGene00006541	1672.4	641.991	628.837	7228.03	5295.53	6414.22	981.075	6312.59	-2.68569	6.53142e-17	1.48157e-15	tbh-1	X	15500259	15504895	-	2170	protein_coding	Tyramine beta-hydroxylase [Source:UniProtKB/Swiss-Prot;Acc:Q9XTQ6]	Cu2_monoox_C	1965	770	701	6009	5314	5401	36.3523	14.5146	14.2066	161.381	118.284	144.406
WBGene00020531	160.005	225.114	189.279	1.20287	15.9444	7.12559	191.466	8.09094	4.52282	6.58248e-17	1.49129e-15	T15B12.2	III	5300008	5301886	-	1317	protein_coding	-	Pkinase	188	270	211	1	16	6	5.73062	8.38594	7.04575	0.0442511	0.586811	0.264323
WBGene00016354	1211.11	1258.14	1714.28	194.865	397.613	288.586	1394.51	293.688	2.24509	6.91346e-17	1.56432e-15	rig-6	II	4798154	4812136	-	5912	protein_coding	Contactin rig-6 [Source:UniProtKB/Swiss-Prot;Acc:H2KZ60]	I-set	1423	1509	1911	162	399	243	9.66274	10.4407	14.2153	1.59695	3.25989	2.38474
WBGene00021287	251.072	303.487	258.353	39.6946	51.8192	28.5023	270.971	40.0054	2.75241	6.96984e-17	1.5748e-15	Y24D9B.1	IV	4317358	4321912	+	1849	protein_coding	-	-	295	364	288	33	52	24	6.40494	8.05264	6.84993	1.04013	1.35841	0.753084
WBGene00019406	1072.38	1065.54	931.146	76.9836	216.246	194.766	1023.02	162.665	2.65011	6.97714e-17	1.5748e-15	acdh-8	II	5794495	5796185	+	1352	protein_coding	Acyl CoA DeHydrogenase [Source:UniProtKB/TrEMBL;Acc:Q21243]	-	1260	1278	1038	64	217	164	37.4131	38.6659	33.7638	2.75876	7.75259	7.03779
WBGene00017535	93.6202	200.101	274.5	8.42008	5.97914	1.1876	189.407	5.19561	5.18272	7.0043e-17	1.57897e-15	atf-8	V	6105607	6107530	+	987	protein_coding	ATF (cAMP-dependent transcription factor) family [Source:UniProtKB/TrEMBL;Acc:O16213]	bZIP_2	110	240	306	7	6	1	4.47409	9.94645	13.6344	0.413324	0.293628	0.0587831
WBGene00007210	510.656	739.541	817.219	0	1.99305	9.50078	689.139	3.83128	7.50467	7.01379e-17	1.57915e-15	agmo-1	III	12793386	12798157	-	1668	protein_coding	Alkylglycerol monooxygenase [Source:UniProtKB/Swiss-Prot;Acc:O17554]	-	600	887	911	0	2	8	14.4406	21.7521	24.0189	0	0.0579159	0.278268
WBGene00017052	147.239	307.656	262.838	0	0	3.56279	239.244	1.1876	7.72812	7.13814e-17	1.60515e-15	D2024.4	IV	7231235	7232822	+	1329	protein_coding	-	-	173	369	293	0	0	3	5.22578	11.3573	9.69557	0	0	0.130968
WBGene00021627	12612.3	14674.9	13812.9	9.62294	52.8158	140.137	13700.1	67.5251	7.66486	7.43251e-17	1.66928e-15	Y47D7A.15	V	4431791	4433185	-	1348	protein_coding	-	-	14819	17601	15398	8	53	118	441.325	534.098	502.349	0.345868	1.89911	5.0788
WBGene00011898	726.833	405.205	339.985	2998.75	1922.29	2575.9	490.674	2498.98	-2.34815	7.76431e-17	1.74164e-15	T21C9.13	V	10597266	10598666	+	1259	protein_coding	-	-	854	486	379	2493	1929	2169	27.2309	15.7901	13.2387	115.4	74.0066	99.9547
WBGene00022694	730.238	611.976	568.735	2494.75	1641.27	2192.31	636.983	2109.44	-1.7271	7.83517e-17	1.75537e-15	gcna-1	III	6006344	6009084	-	1910	protein_coding	Germ Cell Nuclear Antigen [Source:UniProtKB/TrEMBL;Acc:Q23462]	-	858	734	634	2074	1647	1846	18.0336	15.7194	14.5978	63.2828	41.6509	56.0748
WBGene00004228	656.193	852.097	991.249	236.965	232.19	220.893	833.18	230.016	1.85667	7.96955e-17	1.78327e-15	ptr-14	IV	10615427	10620958	+	2948	protein_coding	PaTched Related family [Source:UniProtKB/TrEMBL;Acc:Q21883]	-	771	1022	1105	197	233	186	10.4992	14.1807	16.4841	3.89447	3.81762	3.66062
WBGene00010830	309.798	503.588	585.779	0	0	1.1876	466.388	0.395866	10.1763	8.12862e-17	1.81663e-15	M02G9.1	II	10326041	10335807	+	4972	protein_coding	-	-	364	604	653	0	0	1	2.939	4.96912	5.77581	0	0	0.0116691
WBGene00000689	326.82	453.563	586.676	0	0.996524	0	455.686	0.332175	10.1428	8.92434e-17	1.992e-15	col-115	IV	7988685	7991425	+	1297	protein_coding	COLlagen [Source:UniProtKB/TrEMBL;Acc:Q9N3X9]	Collagen	384	544	654	0	1	0	11.8856	17.1567	22.1753	0	0.0372412	0
WBGene00020435	174.474	245.958	271.808	0	9.96524	17.814	230.747	9.25973	4.63372	9.00852e-17	2.00739e-15	T11F8.4	IV	5474162	5476568	-	1677	protein_coding	-	Pkinase	205	295	303	0	10	15	4.90739	7.19553	7.94585	0	0.288025	0.518952
WBGene00000003	346.395	441.056	331.911	90.2151	67.7636	66.5055	373.121	74.8281	2.32041	9.01541e-17	2.00739e-15	aat-2	V	9244402	9246360	-	1738	protein_coding	Amino Acid Transporter [Source:UniProtKB/TrEMBL;Acc:Q19151]	-	407	529	370	75	68	56	9.40101	12.4503	9.3623	2.5149	1.88983	1.86942
WBGene00022669	103.833	55.0278	37.6764	603.84	443.453	454.85	65.5125	500.714	-2.93257	9.04231e-17	2.01092e-15	ZK177.1	II	5528141	5529637	+	1372	protein_coding	-	-	122	66	42	502	445	383	3.56973	1.96772	1.34625	21.3236	15.6664	16.1962
WBGene00003241	979.608	697.853	602.823	2681.19	2295.99	2672.1	760.095	2549.76	-1.74583	9.17578e-17	2.0381e-15	mig-5	II	8182323	8185023	-	2202	protein_coding	Segment polarity protein dishevelled homolog mig-5 [Source:UniProtKB/Swiss-Prot;Acc:Q22227]	DIX	1151	837	672	2229	2304	2250	20.984	15.5483	13.4209	58.9933	50.5393	59.2836
WBGene00021779	2228.16	3554.3	3284.13	983.946	848.042	938.202	3022.2	923.397	1.71085	9.26992e-17	2.05649e-15	Y51H7C.1	II	1467727	1469604	+	1417	protein_coding	-	-	2618	4263	3661	818	851	790	74.1702	123.061	113.622	33.6429	29.0084	32.3464
WBGene00007714	271.499	234.285	266.426	34.8832	34.8783	52.2543	257.403	40.6719	2.66536	9.31272e-17	2.06127e-15	C25D7.1	V	15036237	15036869	-	569	protein_coding	Major sperm protein [Source:UniProtKB/TrEMBL;Acc:Q9U3P3]	Motile_Sperm	319	281	297	29	35	44	22.5065	20.2008	22.9549	2.97027	2.97112	4.48652
WBGene00009528	202.56	321.829	323.838	34.8832	7.97219	10.6884	282.742	17.8479	4.00254	9.31601e-17	2.06127e-15	F38A6.4	V	20773743	20775369	-	657	protein_coding	-	-	238	386	361	29	8	9	14.5426	24.0323	24.1642	2.57242	0.588151	0.794779
WBGene00007710	990.672	726.2	689.837	2553.69	2225.24	2982.06	802.237	2586.99	-1.68891	9.32551e-17	2.06127e-15	rsa-1	I	10185780	10187550	+	1391	protein_coding	Serine/threonine-protein phosphatase 2A regulatory subunit rsa-1 [Source:UniProtKB/Swiss-Prot;Acc:O02217]	-	1164	871	769	2123	2233	2511	33.5935	25.6133	24.3125	88.9473	77.54	104.734
WBGene00012786	394.056	379.358	449.426	70.9692	80.7184	109.259	407.613	86.9822	2.22934	9.46491e-17	2.08954e-15	Y43C5B.3	IV	10353167	10355120	+	1168	protein_coding	-	Mito_carr	463	455	501	59	81	92	15.9136	15.9346	18.8636	2.94387	3.3497	4.56998
WBGene00000623	158.303	367.686	282.573	0	0	0	269.521	0	10.3472	9.82965e-17	2.16742e-15	col-46	I	741913	745570	-	1113	protein_coding	COLlagen [Source:UniProtKB/TrEMBL;Acc:Q1EPL5]	Collagen	186	441	315	0	0	0	6.70884	16.2075	12.4465	0	0	0
WBGene00009627	402.567	371.021	307.691	1119.87	1004.5	1072.4	360.426	1065.59	-1.56329	9.94459e-17	2.1901e-15	cup-15	II	9353000	9354327	+	1124	protein_coding	Coelomocyte uptake defective protein 15 [Source:UniProtKB/Swiss-Prot;Acc:Q09322]	-	473	445	343	931	1008	903	16.8937	16.1945	13.4202	48.2718	43.317	46.6112
WBGene00000596	4561.86	2924.81	2171.78	169.604	95.6663	43.9411	3219.48	103.071	4.96555	1.03167e-16	2.2693e-15	col-7	I	7401674	7402753	+	1019	protein_coding	Cuticle collagen 7 [Source:UniProtKB/Swiss-Prot;Acc:P18832]	Collagen	5360	3508	2421	141	96	37	211.164	140.818	104.484	8.06408	4.55052	2.10667
WBGene00016962	156.601	211.774	347.161	0	0	3.56279	238.512	1.1876	7.72284	1.08928e-16	2.39312e-15	C56C10.4	II	6583039	6584514	+	850	protein_coding	-	-	184	254	387	0	0	3	8.69018	12.2233	20.0227	0	0	0.204773
WBGene00007320	407.674	544.442	391.117	15.6373	46.8366	68.8807	447.744	43.7849	3.35232	1.09797e-16	2.40929e-15	C05B5.2	III	9999819	10000528	-	662	protein_coding	-	-	479	653	436	13	47	58	29.0474	40.3487	28.9641	1.14445	3.42929	5.08322
WBGene00001605	108.94	171.753	140.838	4.81147	6.97567	1.1876	140.51	4.32491	4.98835	1.11555e-16	2.44491e-15	gln-4	III	13601760	13603156	-	1103	pseudogene	-	-	128	206	157	4	7	1	4.65869	7.63951	6.25972	0.211346	0.30654	0.052601
WBGene00018004	188.092	252.628	212.603	24.0574	26.9061	9.50078	217.774	20.1548	3.42376	1.12266e-16	2.45752e-15	F33D11.7	I	5850038	5851828	-	1086	protein_coding	-	Pkinase	221	303	237	20	27	8	8.16944	11.4127	9.59731	1.07327	1.20088	0.427395
WBGene00018999	170.219	254.295	191.97	12.0287	11.9583	27.3147	205.495	17.1006	3.59645	1.1259e-16	2.46166e-15	F57B9.8	III	6933661	6935334	-	1441	protein_coding	Tyrosine-protein kinase [Source:UniProtKB/TrEMBL;Acc:Q20933]	Pkinase_Tyr	200	305	214	10	12	23	5.5718	8.65784	6.53101	0.404433	0.402236	0.926047
WBGene00007914	460.441	308.489	291.544	1724.91	1206.79	1282.61	353.491	1404.77	-1.99014	1.15606e-16	2.52456e-15	mys-4	I	8333082	8336144	+	2093	protein_coding	Histone acetyltransferase [Source:UniProtKB/TrEMBL;Acc:Q95ZX6]	MOZ_SAS	541	370	325	1434	1211	1080	10.3767	7.23113	6.82881	39.9291	27.9472	29.9381
WBGene00000397	207.667	364.351	383.044	51.7233	32.8853	27.3147	318.354	37.3078	3.09621	1.16145e-16	2.53327e-15	cdh-5	IV	8668941	8676542	+	4886	protein_coding	CaDHerin family [Source:UniProtKB/TrEMBL;Acc:X5M5L3]	Cadherin	244	437	427	43	33	23	2.00478	3.65849	3.84331	0.512891	0.32623	0.273114
WBGene00014154	127.664	208.439	178.514	9.62294	9.96524	17.814	171.539	12.4674	3.78962	1.17438e-16	2.55841e-15	ZK930.4	II	11906517	11908601	+	736	protein_coding	-	-	150	250	199	8	10	15	8.18169	13.8943	11.8907	0.633464	0.656275	1.18245
WBGene00004231	131.919	240.121	209.911	4.81147	12.9548	17.814	193.984	11.8601	4.02675	1.18293e-16	2.57394e-15	ptr-17	I	12834665	12843233	+	3063	protein_coding	PaTched Related family [Source:UniProtKB/TrEMBL;Acc:Q5DTE6]	-	155	288	234	4	13	15	2.03149	3.84609	3.35969	0.0761067	0.205003	0.284128
WBGene00000615	14712	27674.8	30633.6	6.01434	12.9548	96.1954	24340.1	38.3882	9.30999	1.18566e-16	2.57678e-15	col-38	II	8568035	8569089	-	927	protein_coding	COLlagen [Source:UniProtKB/TrEMBL;Acc:Q20754]	Collagen	17286	33193	34149	5	13	81	748.591	1464.67	1620.05	0.314341	0.677373	5.06961
WBGene00007791	568.53	670.339	574.117	123.895	111.611	184.078	604.329	139.861	2.11397	1.23743e-16	2.68608e-15	C28A5.6	III	4423711	4429499	-	3279	protein_coding	-	-	668	804	640	103	112	155	8.17833	10.0297	8.5836	1.83065	1.64984	2.74258
WBGene00006589	1394.94	1245.63	1327.65	310.34	322.874	490.478	1322.74	374.564	1.82108	1.25741e-16	2.7262e-15	tnt-4	V	1989476	1992918	-	1361	protein_coding	TropoNin T [Source:UniProtKB/TrEMBL;Acc:K8ERV5]	-	1639	1494	1480	258	324	413	48.3449	44.9021	47.8227	11.0477	11.4988	17.606
WBGene00020281	137.877	271.804	294.235	0	0	3.56279	234.639	1.1876	7.69948	1.30107e-16	2.81749e-15	T06A4.1	I	770892	776369	+	1964	protein_coding	-	-	162	326	328	0	0	3	3.31134	6.78969	7.34452	0	0	0.0886235
WBGene00206389	22.9795	13.3401	14.3529	248.994	160.44	152.013	16.8908	187.149	-3.46848	1.30977e-16	2.83294e-15	C29F7.10	X	13430245	13431052	-	808	protein_coding	-	-	27	16	16	207	161	128	1.34147	0.809995	0.870842	14.9303	9.62451	9.19111
WBGene00009595	733.642	871.274	775.955	168.402	252.121	143.699	793.624	188.074	2.07361	1.3477e-16	2.91151e-15	F40F12.7	III	9914261	9915883	+	1322	protein_coding	CBP/p300 homolog [Source:UniProtKB/TrEMBL;Acc:Q7JMS5]	zf-TAZ	862	1045	865	140	253	121	26.1761	32.3339	28.775	6.17173	9.24385	5.31035
WBGene00008436	1514.95	2422.89	2292.88	359.658	634.786	399.033	2076.91	464.492	2.15918	1.36176e-16	2.93839e-15	DH11.2	II	8012816	8015264	+	1538	protein_coding	-	-	1780	2906	2556	299	637	336	46.4615	77.2882	73.0862	11.3299	20.0054	12.6751
WBGene00011895	1046.84	1311.5	1080.95	13.2315	8.96871	0	1146.43	7.40009	7.27238	1.40485e-16	3.02778e-15	T21C9.9	V	10590548	10592653	-	1544	protein_coding	-	-	1230	1573	1205	11	9	0	31.9807	41.6731	34.3218	0.415198	0.281552	0
WBGene00020758	39.1503	15.8413	17.9412	285.08	267.068	194.766	24.3109	248.971	-3.35566	1.43083e-16	3.0801e-15	T24C4.2	III	867512	869987	-	1351	protein_coding	-	-	46	19	20	237	268	164	1.36689	0.575271	0.651037	10.2236	9.58172	7.043
WBGene00013847	242.562	188.429	225.161	1289.47	689.594	929.889	218.717	969.653	-2.14793	1.48158e-16	3.18557e-15	cls-3	III	9186556	9191127	-	3130	protein_coding	-	-	285	226	251	1072	692	783	3.65536	2.95351	3.52663	19.96	10.6789	14.514
WBGene00011393	1268.13	2396.21	2888.53	442.655	507.231	361.03	2184.29	436.972	2.32092	1.49232e-16	3.20213e-15	T03D8.6	V	20816576	20820330	-	2252	protein_coding	-	-	1490	2874	3220	368	509	304	26.5612	52.2026	62.8808	9.52335	10.9173	7.83203
WBGene00017553	272.35	326.832	320.25	27.666	59.7914	47.5039	306.477	44.9871	2.76011	1.49281e-16	3.20213e-15	nep-8	II	3403835	3406838	+	2195	protein_coding	NEPrilysin metallopeptidase family [Source:UniProtKB/TrEMBL;Acc:A0A131MAS8]	-	320	392	357	23	60	40	5.85255	7.30509	7.15261	0.610666	1.32032	1.05729
WBGene00016319	174.474	333.502	446.735	26.4631	38.8644	28.5023	318.237	31.2766	3.34107	1.53643e-16	3.2918e-15	C32D5.12	II	6356416	6359005	-	1185	protein_coding	-	-	205	400	498	22	39	24	6.94489	13.8075	18.4817	1.08197	1.58968	1.17507
WBGene00000794	1497.92	1168.09	1099.79	3408.93	3377.22	3263.52	1255.27	3349.89	-1.41605	1.58101e-16	3.38331e-15	crn-1	I	3481987	3484499	+	1326	protein_coding	Flap endonuclease 1 [Source:UniProtKB/Swiss-Prot;Acc:Q9N3T2]	XPG_I	1760	1401	1226	2834	3389	2748	53.2842	43.2184	40.661	124.557	123.45	120.238
WBGene00020626	97.8757	191.764	193.764	2.40574	0.996524	2.3752	161.135	1.92582	6.42199	1.58977e-16	3.39806e-15	T20F5.4	I	3912635	3915458	-	1452	protein_coding	-	-	115	230	216	2	1	2	3.17952	6.4794	6.54211	0.0802737	0.0332658	0.0799158
WBGene00019531	276.605	305.154	258.353	6.01434	35.8749	21.3768	280.037	21.0887	3.71192	1.70072e-16	3.63093e-15	scrm-5	IV	4162517	4164481	+	975	protein_coding	Phospholipid scramblase [Source:UniProtKB/TrEMBL;Acc:Q21318]	Scramblase	325	366	288	5	36	18	13.3816	15.355	12.9903	0.298865	1.78345	1.07112
WBGene00010493	192.347	91.713	86.1175	650.752	823.129	733.935	123.393	735.939	-2.57607	1.70856e-16	3.64339e-15	meg-2	X	13922663	13926129	-	2890	protein_coding	-	-	226	110	96	541	826	618	3.13935	1.55693	1.46085	10.9096	13.8053	12.4068
WBGene00003515	5555.08	6450.76	6596.96	2738.93	2477.36	2754.04	6200.94	2656.78	1.22295	1.75557e-16	3.73925e-15	myo-3	V	12226816	12234343	-	6105	protein_coding	Myosin-3 [Source:UniProtKB/Swiss-Prot;Acc:P12844]	Myosin_head	6527	7737	7354	2277	2486	2319	42.9198	51.8395	52.9747	21.7364	19.6689	22.0386
WBGene00022608	347.246	309.323	444.044	73.375	77.7289	51.0667	366.871	67.3902	2.4415	1.79874e-16	3.82669e-15	madf-9	IV	3637079	3640265	+	1448	protein_coding	MADF domain transcription factor [Source:UniProtKB/TrEMBL;Acc:H2KZH8]	-	408	371	495	61	78	43	11.3115	10.4804	15.0338	2.45511	2.6019	1.72294
WBGene00013719	928.543	713.694	549.896	3190.01	2251.15	2575.9	730.711	2672.35	-1.87038	1.87648e-16	3.98741e-15	Y106G6H.6	I	10443668	10446133	-	1517	protein_coding	-	-	1091	856	613	2652	2259	2169	28.8715	23.0814	17.7707	101.882	71.9274	82.9551
WBGene00012021	33.1926	16.6751	10.7647	246.588	237.173	191.203	20.2108	224.988	-3.47389	1.88356e-16	3.99778e-15	T25E12.6	V	16742423	16744881	+	1164	protein_coding	-	-	39	20	12	205	238	161	1.34506	0.702831	0.453377	10.2639	9.87616	8.02495
WBGene00019151	474.91	484.412	496.073	22.8545	69.7567	83.1318	485.131	58.581	3.04636	1.89941e-16	4.02671e-15	pck-3	IV	5896623	5899112	+	1999	protein_coding	Phosphoenolypyruvate CarboxyKinase [Source:UniProtKB/TrEMBL;Acc:Q9TYQ8]	-	558	581	553	19	70	70	11.206	11.8888	12.1659	0.553925	1.69141	2.03168
WBGene00010742	319.16	465.235	549.896	72.1721	58.7949	96.1954	444.764	75.7208	2.55767	1.9256e-16	4.07747e-15	K10D6.2	V	11193733	11196010	-	1203	protein_coding	-	-	375	558	613	60	59	81	12.514	18.9733	22.4092	2.90667	2.36892	3.90651
WBGene00008823	171.921	75.0379	50.2352	862.456	693.581	863.384	99.0647	806.474	-3.02413	2.01558e-16	4.26301e-15	F14H3.4	V	16053900	16055072	-	957	protein_coding	-	-	202	90	56	717	696	727	8.47362	3.84684	2.5734	43.6634	35.1286	44.0749
WBGene00017215	301.287	462.734	390.22	52.9262	12.9548	42.7535	384.747	36.2115	3.42209	2.03115e-16	4.29095e-15	F07F6.1	II	5437891	5440256	+	1504	protein_coding	-	-	354	555	435	44	13	36	9.44898	15.0945	12.7196	1.70496	0.417503	1.38875
WBGene00045494	106.387	216.776	212.603	0	4.98262	0	178.589	1.66087	6.61334	2.11884e-16	4.46966e-15	ZK662.6	X	15718625	15720415	+	767	protein_coding	-	-	125	260	237	0	5	0	6.54251	13.866	13.5889	0	0.314875	0
WBGene00219451	170.219	100.884	119.309	671.2	484.311	699.495	130.137	618.335	-2.24772	2.12067e-16	4.46966e-15	F52D2.12	X	1978014	1980938	+	2424	protein_coding	-	-	200	121	133	558	486	589	3.31228	2.04186	2.41296	13.4156	9.68429	14.0978
WBGene00015954	1285.15	1690.02	1455.92	500.393	470.359	562.921	1477.03	511.225	1.53126	2.13928e-16	4.50366e-15	C18B2.3	X	3601800	3604360	+	964	protein_coding	-	-	1510	2027	1623	416	472	474	62.8825	86.0103	74.041	25.1493	23.6499	28.528
WBGene00004859	732.791	1030.52	852.205	283.877	227.207	249.396	871.839	253.493	1.78334	2.16568e-16	4.55395e-15	sma-5	X	11997524	12005092	-	2152	protein_coding	Mitogen-activated protein kinase sma-5 [Source:UniProtKB/Swiss-Prot;Acc:G5EBT1]	Pkinase	861	1236	950	236	228	210	16.0617	23.4936	19.4139	6.39116	5.11749	5.66169
WBGene00022155	266.392	394.366	428.794	12.0287	41.854	47.5039	363.184	33.7955	3.42009	2.16905e-16	4.55575e-15	Y71G12B.17	I	1667501	1669792	+	1088	protein_coding	-	IP_trans	313	473	478	10	42	40	11.549	17.783	19.321	0.53565	1.86459	2.13305
WBGene00007177	167.665	239.288	303.205	0	0	0	236.719	0	10.1596	2.1946e-16	4.6041e-15	oac-1	V	19551008	19555969	-	2117	protein_coding	O-ACyltransferase homolog [Source:UniProtKB/TrEMBL;Acc:G5EC12]	-	197	287	338	0	0	0	3.73573	5.54543	7.02145	0	0	0
WBGene00000652	428.951	556.114	559.764	102.244	146.489	115.197	514.943	121.31	2.08231	2.20964e-16	4.6303e-15	col-76	II	8204341	8207491	+	1628	protein_coding	COLlagen [Source:UniProtKB/TrEMBL;Acc:Q21528]	Collagen	504	667	624	85	147	97	12.4281	16.7589	16.8563	3.04281	4.36141	3.4569
WBGene00019087	1336.22	798.737	775.955	4238.91	3104.17	3846.63	970.303	3729.9	-1.94245	2.21846e-16	4.64341e-15	F59A6.5	II	4999520	5003806	+	4030	protein_coding	-	CNH	1570	958	865	3524	3115	3239	15.6396	9.72376	9.43935	50.9614	37.3351	46.6311
WBGene00007042	2777.12	2139.41	2290.19	8296.18	5655.27	7522.24	2402.24	7157.9	-1.57505	2.27431e-16	4.75483e-15	pbrm-1	I	7495437	7503577	+	6004	protein_coding	PolyBRoMo domain containing [Source:UniProtKB/TrEMBL;Acc:Q565A2]	Bromodomain	3263	2566	2553	6897	5675	6334	21.8176	17.4819	18.7	66.9468	45.6551	61.2078
WBGene00015899	257.03	110.889	92.3969	1153.55	871.958	1144.84	153.439	1056.78	-2.78326	2.27817e-16	4.75742e-15	C17E7.4	V	3892856	3894573	+	1177	protein_coding	-	-	302	133	103	959	875	964	10.3005	4.6222	3.8485	47.4845	35.9084	47.5193
WBGene00019118	1560.9	1153.92	1185.01	3761.37	3288.53	3588.92	1299.94	3546.27	-1.44773	2.30508e-16	4.80809e-15	F59E12.1	II	5654515	5657371	+	2595	protein_coding	-	Bromodomain	1834	1384	1321	3127	3300	3022	28.3721	21.8159	22.387	70.2264	61.4244	67.5657
WBGene00007308	4695.48	4309.68	3497.63	745.778	1086.21	1426.3	4167.6	1086.1	1.94003	2.3369e-16	4.86886e-15	C04G2.9	IV	10112870	10114287	+	1322	protein_coding	-	-	5517	5169	3899	620	1090	1201	167.533	159.937	129.704	27.3319	39.8253	52.7085
WBGene00021396	114.046	174.255	159.676	0	0.996524	5.93799	149.326	2.3115	6.04733	2.34994e-16	4.89041e-15	cutl-24	IV	165077	169980	+	2022	protein_coding	CUTiclin-Like [Source:UniProtKB/TrEMBL;Acc:H2KZW9]	Zona_pellucida	134	209	178	0	1	5	2.66044	4.22804	3.87141	0	0.0238882	0.143469
WBGene00004391	4610.37	3124.91	3201.6	10877.5	9760.95	12169.3	3645.63	10935.9	-1.58479	2.35276e-16	4.89068e-15	rnr-1	III	9225374	9228786	-	2586	protein_coding	Ribonucleoside-diphosphate reductase large subunit [Source:UniProtKB/Swiss-Prot;Acc:Q03604]	Ribonuc_red_lgC	5417	3748	3569	9043	9795	10247	84.093	59.285	60.6944	203.795	182.953	229.899
WBGene00010540	967.693	1292.32	1128.5	227.342	273.048	380.031	1129.5	293.474	1.9448	2.43244e-16	5.0505e-15	K03H1.5	III	9932398	9939712	+	4339	protein_coding	-	VWD	1137	1550	1258	189	274	320	10.5196	14.6122	12.7503	2.53853	3.05018	4.27888
WBGene00019606	2000.92	1130.57	854.896	5598.15	6052.89	6582.85	1328.8	6077.96	-2.19337	2.50364e-16	5.19241e-15	clec-88	II	6365722	6367002	+	1212	protein_coding	C-type lectin domain-containing protein 88 [Source:UniProtKB/Swiss-Prot;Acc:Q86NG3]	Lectin_C	2351	1356	953	4654	6074	5543	77.8717	45.7647	34.5797	223.786	242.067	265.345
WBGene00014667	1635.8	978.828	849.514	6042.01	3833.63	5259.87	1154.71	5045.17	-2.12719	2.50721e-16	5.19387e-15	C06A1.4	II	10574842	10578193	-	2896	pseudogene	-	Piwi	1922	1174	947	5023	3847	4429	26.6431	16.5822	14.3808	101.082	64.1634	88.7312
WBGene00015051	584.701	668.671	576.808	82.9979	95.6663	171.014	610.06	116.559	2.38985	2.51908e-16	5.21252e-15	B0218.7	IV	8164590	8166050	-	1076	protein_coding	-	-	687	802	643	69	96	144	25.6315	30.4885	26.2803	3.7372	4.30946	7.76461
WBGene00018256	115.749	215.942	224.264	0	0	4.75039	185.319	1.58346	6.93959	2.53147e-16	5.23219e-15	cutl-28	IV	684497	688336	+	2292	protein_coding	CUTiclin-Like [Source:UniProtKB/TrEMBL;Acc:O61834]	PAN_1	136	259	250	0	0	4	2.38207	4.62231	4.79685	0	0	0.101255
WBGene00007159	780.452	735.372	677.278	104.65	178.378	204.267	731.034	162.431	2.16881	2.55325e-16	5.2712e-15	B0379.7	I	10072578	10074399	-	1376	protein_coding	-	-	917	882	755	87	179	172	26.7535	26.2195	24.1301	3.68477	6.28346	7.25236
WBGene00003037	946.415	669.505	585.779	2735.32	2126.58	2763.54	733.9	2541.81	-1.79188	2.58631e-16	5.33339e-15	lin-54	IV	13241051	13243401	+	1567	protein_coding	-	-	1112	803	653	2274	2134	2327	28.4882	20.9614	18.3263	84.573	65.7793	86.1582
WBGene00016680	753.217	753.714	688.043	132.315	159.444	236.332	731.658	176.03	2.05622	2.62879e-16	5.41482e-15	C45G9.9	III	5054603	5055857	-	1027	protein_coding	-	-	885	904	767	110	160	199	34.5941	36.0058	32.844	6.24212	7.52512	11.2422
WBGene00002696	1660.48	1393.2	1280.1	4185.98	3397.15	3889.38	1444.6	3824.17	-1.40427	2.67601e-16	5.50584e-15	let-504	I	4129469	4132292	-	1776	protein_coding	-	-	1951	1671	1427	3480	3409	3275	44.1005	38.4864	35.3355	114.195	92.7146	106.989
WBGene00007624	6784.91	4183.78	4219.76	20286.4	14566.2	18745	5062.82	17865.9	-1.81915	2.6826e-16	5.51315e-15	hrde-1	III	4172337	4176159	-	3537	protein_coding	Heritable RNAi Deficient [Source:RefSeq peptide;Acc:NP_497834]	Piwi	7972	5018	4704	16865	14617	15784	90.4819	58.0323	58.4875	277.883	199.612	258.911
WBGene00007209	261.286	353.512	323.838	3.6086	20.927	35.6279	312.878	20.0545	3.96109	2.72087e-16	5.58549e-15	BE10.1	III	12787643	12789520	-	1081	protein_coding	-	-	307	424	361	3	21	30	11.401	16.0441	14.6863	0.161736	0.938334	1.61014
WBGene00009553	1400.05	852.097	807.352	3985.1	3299.49	3831.19	1019.83	3705.26	-1.86108	2.775e-16	5.6872e-15	hinf-1	I	14791040	14794371	+	2153	protein_coding	HIstone Nuclear Factor p (P) homolog [Source:UniProtKB/TrEMBL;Acc:O45494]	-	1645	1022	900	3313	3311	3226	30.6727	19.4169	18.3835	89.6783	74.2812	86.934
WBGene00006956	768.537	1905.96	2371.82	4.81147	32.8853	13.0636	1682.11	16.9201	6.62465	2.77669e-16	5.6872e-15	wrt-10	II	7533300	7534563	-	1090	protein_coding	WaRThog (Hedgehog-like family) [Source:UniProtKB/TrEMBL;Acc:Q09635]	-	903	2286	2644	4	33	11	33.2576	85.7874	106.676	0.213867	1.46235	0.585512
WBGene00012199	136.175	220.945	401.882	20.4488	13.9513	19.0016	253.001	17.8006	3.83512	2.80254e-16	5.73367e-15	mltn-3	II	13916340	13919838	+	2408	protein_coding	MLt-TeN (Mlt-10) related [Source:UniProtKB/TrEMBL;Acc:Q9XVH3]	-	160	265	448	17	14	16	2.66743	4.50156	8.18187	0.411436	0.280825	0.385507
WBGene00020014	137.026	257.63	255.661	0	0	3.56279	216.773	1.1876	7.58559	2.87447e-16	5.87421e-15	R11G11.6	V	505491	506068	+	535	protein_coding	-	-	161	309	285	0	0	3	12.081	23.6254	23.4273	0	0	0.325339
WBGene00012716	723.429	332.668	341.779	2388.9	2018.96	2701.78	465.959	2369.88	-2.34632	2.89886e-16	5.9174e-15	Y39E4B.5	III	13169916	13173106	+	1699	protein_coding	-	Sugar_tr	850	399	381	1986	2026	2275	20.0842	9.60624	9.86194	68.1233	57.5984	77.6886
WBGene00015610	7.65984	2.50126	8.07352	159.981	112.607	112.822	6.07821	128.47	-4.40822	2.92876e-16	5.97172e-15	C08F1.6	II	1787222	1788187	-	905	protein_coding	-	-	9	3	9	133	113	95	0.39923	0.135596	0.437346	8.56472	6.03106	6.09038
WBGene00013742	516.613	341.839	384.838	1697.25	1303.45	1308.73	414.43	1436.48	-1.79313	3.0311e-16	6.17344e-15	sas-1	III	12699494	12710888	+	2046	protein_coding	-	C2	607	410	429	1411	1308	1102	11.91	8.19695	9.22109	40.1912	30.8792	31.2497
WBGene00012912	192.347	213.441	139.044	18.043	20.927	17.814	181.611	18.928	3.25886	3.10121e-16	6.30916e-15	Y46G5A.22	II	12816820	12818588	-	1059	protein_coding	-	-	226	256	155	15	21	15	8.56726	9.88821	6.43675	0.825478	0.957828	0.821797
WBGene00016356	164.261	275.139	217.985	6.01434	10.9618	26.1272	219.128	14.3678	3.93718	3.24841e-16	6.60122e-15	C33F10.8	II	4823381	4825196	-	1483	protein_coding	-	Y_phosphatase	193	330	243	5	11	22	5.22451	9.10221	7.20603	0.196489	0.358274	0.860698
WBGene00003020	1708.99	1151.42	1228.07	4459.03	3643.29	4233.79	1362.83	4112.04	-1.59313	3.25216e-16	6.60145e-15	lin-35	I	5807709	5815637	+	3215	protein_coding	Retinoblastoma-like protein homolog lin-35 [Source:UniProtKB/Swiss-Prot;Acc:G5EDT1]	-	2008	1381	1369	3707	3656	3565	25.0734	17.5706	18.7264	67.1973	54.9274	64.3351
WBGene00004123	324.266	393.532	276.294	34.8832	20.927	60.5675	331.364	38.7926	3.10409	3.44592e-16	6.98694e-15	pqn-36	X	15409149	15415493	-	3569	protein_coding	Prion-like-(Q/N-rich)-domain-bearing protein [Source:UniProtKB/TrEMBL;Acc:A0A2X0SX51]	-	381	472	308	29	21	51	4.28557	5.40965	3.7952	0.473545	0.284208	0.829073
WBGene00009651	156.601	58.3628	69.9705	684.432	618.841	643.678	94.9781	648.984	-2.77211	3.48204e-16	7.0523e-15	F43D2.2	V	14635582	14637751	-	1472	pseudogene	-	-	184	70	78	569	621	542	5.0181	1.9452	2.33033	22.5276	20.3774	21.3629
WBGene00009385	946.415	679.51	581.293	3030.02	2119.61	2764.73	735.74	2638.12	-1.8419	3.63505e-16	7.35399e-15	sas-5	V	11610708	11613054	+	1908	protein_coding	Spindle assembly abnormal protein 5 [Source:UniProtKB/Swiss-Prot;Acc:Q20010]	-	1112	815	648	2519	2127	2328	23.3968	17.4724	14.9358	76.9414	53.846	70.7903
WBGene00007903	1017.91	1350.68	1055.84	31.2746	4.98262	5.93799	1141.48	14.0651	6.35298	3.68097e-16	7.43858e-15	lgc-21	X	14064313	14067984	-	1510	protein_coding	Ligand-Gated ion Channel [Source:UniProtKB/TrEMBL;Acc:Q93323]	Neur_chan_LBD	1196	1620	1177	26	5	5	31.7968	43.8846	34.2792	1.00347	0.15994	0.192115
WBGene00003464	1969.43	1940.98	1559.98	292.297	414.554	597.362	1823.46	434.738	2.0686	3.73825e-16	7.54595e-15	msp-77	IV	9894596	9895038	+	443	protein_coding	Major sperm protein 77/79 [Source:UniProtKB/Swiss-Prot;Acc:Q9TVW5]	Motile_Sperm	2314	2328	1739	243	416	503	209.696	214.958	172.634	31.9678	45.358	65.877
WBGene00009366	1138.76	796.236	812.734	2848.39	2454.44	2864.49	915.911	2722.44	-1.57143	4.0962e-16	8.25931e-15	F33H2.2	I	15023092	15027761	+	2658	protein_coding	-	-	1338	955	906	2368	2463	2412	20.2083	14.6968	14.9901	51.9203	44.7583	52.6492
WBGene00010831	190.645	200.935	245.794	0	0	0	212.458	0	10.0037	4.11786e-16	8.29376e-15	M02G9.2	II	10321460	10324850	+	1386	protein_coding	-	-	224	241	274	0	0	0	6.48805	7.11259	8.69397	0	0	0
WBGene00011501	2142.2	1071.37	833.367	6826.28	6472.42	7036.52	1348.98	6778.41	-2.32898	4.23526e-16	8.52076e-15	rmd-1	III	9758927	9760389	+	1018	protein_coding	Regulator of microtubule dynamics protein 1 [Source:UniProtKB/Swiss-Prot;Acc:P34560]	-	2517	1285	929	5675	6495	5925	99.2579	51.6332	40.1327	324.884	308.174	337.684
WBGene00017571	480.868	877.944	929.352	178.024	110.614	125.885	762.721	138.175	2.46672	4.27935e-16	8.59994e-15	jmjd-3.1	X	8571049	8575451	+	3706	protein_coding	Lysine-specific demethylase jmjd-3.1 [Source:UniProtKB/Swiss-Prot;Acc:Q95QK3]	JmjC	565	1053	1036	148	111	106	6.1203	11.6224	12.2938	2.32738	1.44671	1.65947
WBGene00001725	9843.74	14248	12944.5	8.42008	1.99305	57.0047	12345.4	22.4726	9.1054	4.33654e-16	8.70522e-15	grl-16	I	572177	575120	-	1676	protein_coding	GRound-Like (Grd related) [Source:UniProtKB/TrEMBL;Acc:V6CM29]	-	11566	17089	14430	7	2	48	277.038	417.077	378.637	0.243408	0.0576395	1.66164
WBGene00007460	640.022	1084.71	924.866	79.3893	194.322	157.951	883.201	143.887	2.61465	4.47477e-16	8.97278e-15	C08F11.13	IV	13607436	13609892	-	1452	protein_coding	-	-	752	1301	1031	66	195	133	20.7913	36.6509	31.2265	2.64903	6.48682	5.3144
WBGene00015422	108.94	167.585	164.162	3.6086	7.97219	0	146.895	3.86026	5.19203	4.56535e-16	9.14431e-15	C04E6.5	V	5902133	5904831	+	1622	protein_coding	-	UCH	128	201	183	3	8	0	3.16803	5.06896	4.96171	0.107791	0.238234	0
WBGene00044011	759.175	1029.69	837.852	0	8.96871	1.1876	875.571	3.38544	7.96154	4.57377e-16	9.15107e-15	T06E4.12	V	9628314	9629110	-	797	protein_coding	-	-	892	1235	934	0	9	1	44.93	63.3844	51.537	0	0.545442	0.0727966
WBGene00013079	340.437	404.371	465.573	68.5635	83.708	103.321	403.46	85.1975	2.24342	4.80254e-16	9.59821e-15	ttr-26	V	18558748	18560308	-	586	protein_coding	TransThyretin-Related family domain [Source:UniProtKB/TrEMBL;Acc:Q9XXR5]	-	400	485	519	57	84	87	27.4026	33.8546	38.9494	5.66875	6.92382	8.61372
WBGene00013489	9313.51	6778.43	6271.33	19561	20916	21282.9	7454.42	20586.7	-1.46553	4.93095e-16	9.84401e-15	col-42	V	18638484	18639591	+	1053	protein_coding	COLlagen [Source:UniProtKB/TrEMBL;Acc:Q8I4C0]	Collagen	10943	8130	6991	16262	20989	17921	417.194	315.817	291.972	900.027	962.781	987.423
WBGene00020905	529.38	616.145	516.705	134.721	90.6837	156.763	554.077	127.389	2.12497	5.07593e-16	1.01223e-14	T28H11.7	IV	5015276	5016281	-	702	protein_coding	-	-	622	739	576	112	91	132	35.5699	43.0607	36.0841	9.29803	6.26135	10.9095
WBGene00013227	717.471	895.453	849.514	222.531	189.34	282.648	820.813	231.506	1.82786	5.18311e-16	1.03247e-14	Y56A3A.6	III	11871252	11878889	-	2646	protein_coding	-	-	843	1074	947	185	190	238	12.7899	16.6031	15.7395	4.07467	3.46839	5.21863
WBGene00019947	3849.49	3559.3	3125.35	11227.6	7852.61	9734.74	3511.38	9604.97	-1.45163	5.33008e-16	1.06058e-14	htz-1	IV	4445990	4446997	+	958	protein_coding	Histone H2A.V [Source:UniProtKB/Swiss-Prot;Acc:Q27511]	Histone	4523	4269	3484	9334	7880	8197	189.536	182.278	159.935	567.822	397.306	496.431
WBGene00001833	1811.13	1176.43	1167.07	5972.24	3922.32	5028.29	1384.88	4974.28	-1.84458	5.36668e-16	1.0656e-14	hcp-6	I	5165152	5171313	+	5294	protein_coding	HoloCentric chromosome binding Protein [Source:UniProtKB/TrEMBL;Acc:Q95Y84]	-	2128	1411	1301	4965	3936	4234	16.1368	10.9023	10.8075	54.657	35.9116	46.4019
WBGene00017843	204.262	81.708	78.9411	881.702	685.608	1032.02	121.637	866.444	-2.83181	5.36705e-16	1.0656e-14	F26G5.1	V	4975485	4977502	+	1788	protein_coding	-	-	240	98	88	733	688	869	5.38857	2.24198	2.16444	23.8917	18.586	28.1982
WBGene00015035	163.41	198.434	202.735	22.8545	26.9061	15.4388	188.193	21.7331	3.10638	5.4757e-16	1.08598e-14	otpl-1	IV	3568979	3577630	+	2434	protein_coding	OToPetrin-Like [Source:UniProtKB/TrEMBL;Acc:O45067]	-	192	238	226	19	27	13	3.16672	3.99973	4.08337	0.454928	0.535806	0.309879
WBGene00006974	2155.82	1394.04	1555.5	6176.73	4550.13	5603.09	1701.78	5443.31	-1.67733	5.49375e-16	1.08837e-14	zen-4	IV	6118219	6121775	+	3262	protein_coding	Kinesin-like protein [Source:UniProtKB/TrEMBL;Acc:Q8MQ03]	Kinesin	2533	1672	1734	5135	4566	4718	31.1732	20.9665	23.3774	91.7417	67.6108	83.9157
WBGene00022455	481.719	367.686	444.044	1372.47	1142.02	1227.98	431.149	1247.49	-1.53266	5.5569e-16	1.09968e-14	tyms-1	I	5138256	5139382	+	1027	protein_coding	Thymidylate synthase [Source:UniProtKB/TrEMBL;Acc:Q9N588]	-	566	441	495	1141	1146	1034	22.1246	17.5648	21.1966	64.7478	53.8987	58.4143
WBGene00010719	477.463	464.401	441.352	68.5635	105.632	124.698	461.072	99.6309	2.20902	5.60831e-16	1.10865e-14	K09E4.1	II	14137838	14140069	+	1187	protein_coding	-	-	561	557	492	57	106	105	18.9733	19.1946	18.2283	2.79856	4.31339	5.13225
WBGene00008921	2269.87	1478.25	1516.03	6559.24	4878.98	5685.03	1754.71	5707.75	-1.70158	5.70134e-16	1.12581e-14	ctf-4	V	10961722	10965562	-	3500	protein_coding	Chromosome Transmission Fidelity factor homolog [Source:UniProtKB/TrEMBL;Acc:Q19520]	-	2667	1773	1690	5453	4896	4787	30.5904	20.7212	21.2349	90.7983	67.5674	79.3532
WBGene00014179	756.622	967.989	732.896	58.9405	79.7219	187.64	819.169	108.768	2.91497	5.80228e-16	1.1445e-14	ZK1010.5	III	12984493	12987542	-	2410	protein_coding	-	-	889	1161	817	49	80	158	14.8086	19.7056	14.9086	1.18492	1.60338	3.80373
WBGene00001691	221.284	509.424	518.499	0	0	1.1876	416.403	0.395866	10.0128	5.96574e-16	1.17546e-14	grd-2	V	20609794	20613929	+	3133	protein_coding	GRounDhog (Hedgehog-like family) [Source:UniProtKB/TrEMBL;Acc:Q9XV14]	-	260	611	578	0	0	1	3.33152	7.97728	8.11331	0	0	0.0185186
WBGene00019972	332.777	361.016	459.293	42.1004	78.7254	77.1939	384.362	66.0065	2.53763	6.12525e-16	1.20558e-14	R09A1.2	V	1018337	1023144	-	1325	protein_coding	-	BTB	391	433	512	35	79	65	11.8465	13.3674	16.9936	1.53944	2.87989	2.84621
WBGene00000667	12410.6	11348.2	9126.66	3928.57	2196.34	3278.96	10961.8	3134.62	1.8064	6.13826e-16	1.20684e-14	col-92	III	10982166	10983253	-	976	protein_coding	COLlagen [Source:UniProtKB/TrEMBL;Acc:Q9XVG3]	Collagen	14582	13611	10174	3266	2204	2761	599.787	570.445	458.43	195.019	109.075	164.129
WBGene00007149	154.899	194.265	124.691	3.6086	0.996524	0	157.952	1.53504	6.71864	6.16395e-16	1.20936e-14	B0334.13	II	11488302	11489619	+	497	protein_coding	-	-	182	233	139	3	1	0	14.7009	19.1767	12.2996	0.351783	0.0971869	0
WBGene00013657	171.07	156.746	176.72	15.6373	22.92	13.0636	168.179	17.207	3.27643	6.16443e-16	1.20936e-14	Y105C5B.18	IV	15964640	15965679	+	639	protein_coding	-	-	201	188	197	13	23	11	12.6277	12.0346	13.558	1.18564	1.73857	0.99876
WBGene00001435	30.6393	20.8439	9.86763	259.82	216.246	179.327	20.4503	218.464	-3.41329	6.31433e-16	1.23743e-14	fkh-3	X	13421824	13423427	-	1374	protein_coding	ForKHead transcription factor family [Source:UniProtKB/TrEMBL;Acc:A0A078BQN7]	Fork_head	36	25	11	216	217	151	1.05183	0.744264	0.352076	9.16172	7.62846	6.37616
WBGene00014029	244.264	185.094	188.382	19.2459	32.8853	19.0016	205.913	23.7109	3.10619	6.34939e-16	1.24296e-14	ZK637.12	III	8922292	8925302	+	1232	protein_coding	-	-	287	222	210	16	33	16	9.35192	7.37083	7.49617	0.756867	1.2938	0.753492
WBGene00015629	368.523	390.197	384.838	87.8094	47.8331	84.3194	381.186	73.3207	2.3849	6.45308e-16	1.26146e-14	C09B9.4	IV	5031596	5033395	-	1208	protein_coding	-	Pkinase	433	468	429	73	48	71	14.3897	15.8472	15.6178	3.52181	1.91928	3.41005
WBGene00004062	5939.78	7274.51	7528.11	2563.31	2765.35	1919.16	6914.13	2415.94	1.51675	6.45782e-16	1.26146e-14	pmp-5	V	6662191	6665813	-	2437	protein_coding	Peroxisomal Membrane Protein related [Source:UniProtKB/TrEMBL;Acc:H2L034]	ABC_tran	6979	8725	8392	2131	2775	1616	114.965	146.448	151.44	50.961	55.0011	38.4729
WBGene00001439	1085.99	1298.16	1219.1	472.727	437.474	383.594	1201.08	431.265	1.47764	6.51507e-16	1.27128e-14	fkh-7	IV	5584661	5610368	+	5116	protein_coding	ForKHead transcription factor family [Source:UniProtKB/TrEMBL;Acc:V6CLW4]	Fork_head	1276	1557	1359	393	439	323	10.0127	12.4489	11.6821	4.47685	4.14475	3.66304
WBGene00016824	132.771	62.5316	61.897	554.522	549.085	461.976	85.733	521.861	-2.60529	6.7024e-16	1.30643e-14	C50E3.13	V	7622335	7624252	-	1446	protein_coding	-	-	156	75	69	461	551	389	4.33098	2.12162	2.09851	18.5799	18.4055	15.6081
WBGene00011038	2820.52	1953.49	1700.82	7167.89	6127.62	7560.25	2158.28	6951.92	-1.68742	6.75347e-16	1.31497e-14	R05H5.3	II	10197625	10198324	+	595	protein_coding	-	-	3314	2343	1896	5959	6149	6366	223.597	161.075	140.137	583.669	499.174	620.753
WBGene00019086	346.395	411.041	383.044	34.8832	69.7567	80.7566	380.16	61.7988	2.61807	7.39501e-16	1.43834e-14	F59A6.4	II	5005081	5008068	+	2401	protein_coding	-	Pkinase	407	493	427	29	70	68	6.80506	8.39902	7.82108	0.703908	1.40822	1.64318
WBGene00009948	743.855	846.261	603.72	38.4918	116.593	133.011	731.279	96.032	2.92641	7.61408e-16	1.47937e-14	F52H3.6	II	10026595	10027966	-	1148	protein_coding	Serine/threonine-protein phosphatase [Source:UniProtKB/TrEMBL;Acc:Q27501]	Metallophos	874	1015	673	32	117	112	30.5632	36.1658	25.7813	1.62449	4.92275	5.66038
WBGene00012540	202.56	496.084	568.735	1.20287	0	0	422.46	0.400956	10.0336	7.64071e-16	1.48153e-14	Y37A1B.7	IV	14042595	14043780	-	643	protein_coding	-	-	238	595	634	1	0	0	14.8592	37.8512	43.362	0.0906357	0	0
WBGene00003429	3162.66	2991.51	2505.48	504.002	769.316	991.644	2886.55	754.987	1.93472	7.64156e-16	1.48153e-14	msp-31	II	4916179	4916562	-	384	protein_coding	Major sperm protein 19/31/40/45/50/51/53/59/61/65/81/113/142 [Source:UniProtKB/Swiss-Prot;Acc:P53017]	Motile_Sperm	3716	3588	2793	419	772	835	388.485	382.204	319.868	63.5906	97.1069	126.161
WBGene00000610	177.878	193.431	228.75	0	0	0	200.02	0	9.91666	8.23057e-16	1.59403e-14	col-33	IV	4263293	4265202	+	990	protein_coding	COLlagen [Source:UniProtKB/TrEMBL;Acc:Q20091]	Collagen	209	232	255	0	0	0	8.47502	9.58576	11.3275	0	0	0
WBGene00003410	2003.47	1042.19	1053.15	6312.65	4790.29	5911.86	1366.27	5671.6	-2.05341	8.37677e-16	1.62061e-14	mrp-4	X	9884278	9889704	+	5056	protein_coding	-	ABC_membrane	2354	1250	1174	5248	4807	4978	18.6909	10.1129	10.2116	60.4918	45.9231	57.1238
WBGene00018026	120.004	177.59	125.588	2.40574	0	3.56279	141.061	1.98951	6.2213	8.66106e-16	1.67383e-14	F35A5.4	X	3789757	3792815	-	1712	protein_coding	-	-	141	213	140	2	0	3	3.30632	5.0892	3.59629	0.0680826	0	0.101669
WBGene00018232	133.622	199.267	207.22	14.4344	21.9235	10.6884	180.036	15.6821	3.5069	8.91381e-16	1.72084e-14	F40E3.5	I	2645273	2657241	-	1230	protein_coding	-	-	157	239	231	12	22	9	5.12418	7.94816	8.25919	0.568573	0.863936	0.424528
WBGene00016336	146.388	120.061	144.426	2.40574	7.97219	10.6884	136.958	7.0221	4.27681	9.01505e-16	1.73854e-14	C33C12.4	II	2165440	2166498	-	558	protein_coding	-	-	172	144	161	2	8	9	12.3744	10.5561	12.6889	0.208884	0.6925	0.935788
WBGene00002257	860.455	747.044	690.734	185.242	247.138	142.512	766.078	191.63	1.99622	9.67665e-16	1.86414e-14	lbp-5	I	6731267	6732280	-	485	protein_coding	Fatty acid-binding protein homolog 5 [Source:UniProtKB/Swiss-Prot;Acc:O01814]	-	1011	896	770	154	248	120	83.6834	75.5684	69.82	18.505	24.6987	14.3552
WBGene00020053	152.346	184.26	241.308	18.043	25.9096	20.1892	192.638	21.3806	3.16398	9.80497e-16	1.88686e-14	R13A5.11	III	7591570	7593337	-	1434	protein_coding	Serine/threonine-protein phosphatase [Source:UniProtKB/TrEMBL;Acc:A0A0K3AU53]	Metallophos	179	221	269	15	26	17	5.01111	6.30401	8.24962	0.60961	0.875766	0.687811
WBGene00022743	1609.42	1632.49	1577.92	692.852	646.744	549.858	1606.61	629.818	1.3509	9.94708e-16	1.91218e-14	mlt-7	II	4392800	4404850	+	2722	protein_coding	Peroxidase mlt-7 Peroxidase mlt-7 light chain Peroxidase mlt-7 heavy chain [Source:UniProtKB/Swiss-Prot;Acc:Q23490]	An_peroxidase	1891	1958	1759	576	649	463	27.889	29.4238	28.419	12.3323	11.5165	9.86875
WBGene00009661	4060.56	2760.56	2616.72	13796.9	8505.33	11259.6	3145.95	11187.3	-1.83021	1.00121e-15	1.92264e-14	patr-1	II	11774669	11777943	-	2889	protein_coding	-	-	4771	3311	2917	11470	8535	9481	66.2966	46.8798	44.4038	231.38	142.699	190.404
WBGene00013723	548.104	536.938	562.455	55.3319	132.538	111.634	549.166	99.8346	2.45497	1.03017e-15	1.97616e-14	Y106G6H.13	I	10471185	10471960	+	536	protein_coding	-	-	644	644	627	46	133	94	48.2337	49.1468	51.4439	5.00153	11.9854	10.175
WBGene00023418	539.593	472.739	377.661	1471.11	1264.59	1384.74	463.331	1373.48	-1.56718	1.03142e-15	1.97647e-14	R06F6.12	II	10822328	10824081	-	1389	protein_coding	-	-	634	567	421	1223	1269	1166	18.3238	16.6976	13.3294	51.3138	44.1289	48.7041
WBGene00009441	869.817	593.633	633.323	2185.61	1893.4	2219.62	698.924	2099.54	-1.58667	1.04195e-15	1.99454e-14	wdr-48	III	4578855	4581696	+	2252	protein_coding	WD repeat-containing protein 48 homolog [Source:UniProtKB/Swiss-Prot;Acc:Q20059]	-	1022	712	706	1817	1900	1869	18.2185	12.9326	13.7869	47.0215	40.752	48.1515
WBGene00018682	2043.47	3274.16	3967.69	911.774	715.504	799.253	3095.11	808.844	1.93635	1.05171e-15	2.0111e-14	aagr-4	X	460651	466912	+	2844	protein_coding	Acid Alpha Glucosidase Relate [Source:UniProtKB/TrEMBL;Acc:O17352]	Glyco_hydro_31	2401	3927	4423	758	718	673	33.8916	56.4814	68.394	15.5328	12.1944	13.7295
WBGene00000461	27.235	20.0101	22.4264	198.473	169.409	159.138	23.2238	175.673	-2.91908	1.08077e-15	2.0645e-14	ceh-40	X	12318240	12320777	-	1067	protein_coding	Homeobox protein ceh-40 [Source:UniProtKB/Swiss-Prot;Acc:Q19503]	PBC	32	24	25	165	170	134	1.20397	0.92007	1.0304	9.01217	7.69571	7.28634
WBGene00000405	2207.74	1529.94	1387.75	5426.14	4817.2	5302.62	1708.47	5181.99	-1.60068	1.0904e-15	2.08071e-14	cdk-1	III	9747432	9748852	+	1225	protein_coding	Cyclin-dependent kinase 1 [Source:UniProtKB/Swiss-Prot;Acc:P34556]	Pkinase	2594	1835	1547	4511	4834	4465	85.0087	61.2737	55.5373	214.608	190.605	211.473
WBGene00003036	3176.28	2493.76	2468.7	6412.49	6526.23	7234.85	2712.91	6724.52	-1.30955	1.09601e-15	2.08921e-14	lin-53	I	9618207	9619760	-	1453	protein_coding	Probable histone-binding protein lin-53 [Source:UniProtKB/Swiss-Prot;Acc:P90916]	WD40	3732	2991	2752	5331	6549	6092	103.111	84.2024	83.294	213.822	217.707	243.256
WBGene00015112	32.3415	25.8464	4.48529	338.006	329.849	241.082	20.8911	302.979	-3.85348	1.10857e-15	2.11093e-14	B0281.5	II	2299854	2300946	-	840	protein_coding	-	K_tetra	38	31	5	281	331	203	1.81608	1.50958	0.261771	19.4956	19.0332	14.0212
WBGene00017801	591.51	448.56	379.455	1702.06	1380.19	1522.5	473.175	1534.91	-1.69725	1.13378e-15	2.15667e-14	F26A1.1	III	4850507	4851910	+	990	protein_coding	-	-	695	538	423	1415	1385	1282	28.1825	22.2291	18.7904	83.2974	67.5738	75.1315
WBGene00000730	2188.16	2990.68	2768.32	0	16.9409	9.50078	2649.05	8.8139	8.21883	1.14692e-15	2.17938e-14	col-157	V	11484032	11484998	+	922	protein_coding	COLlagen [Source:UniProtKB/TrEMBL;Acc:Q22393]	Collagen	2571	3587	3086	0	17	8	111.944	159.138	147.196	0	0.890599	0.503418
WBGene00008537	97.8757	51.6928	37.6764	478.742	380.672	425.16	62.415	428.191	-2.77671	1.18385e-15	2.24721e-14	F02H6.4	IV	14207564	14219159	+	1420	pseudogene	-	-	115	62	42	398	382	358	3.25117	1.78598	1.30074	16.3345	12.9939	14.6273
WBGene00006562	2117.52	1174.76	1077.37	6257.32	5171.96	5800.23	1456.55	5743.17	-1.97919	1.2065e-15	2.28781e-14	tdc-1	II	8270567	8273611	+	2516	protein_coding	Tyrosine decarboxylase [Source:UniProtKB/Swiss-Prot;Acc:Q95ZS2]	-	2488	1409	1201	5202	5190	4884	39.6981	22.9073	20.9925	120.495	99.637	112.625
WBGene00004958	372.779	403.537	497.867	28.8688	36.8714	87.8822	424.728	51.2075	3.05591	1.23487e-15	2.33917e-14	spe-4	I	7454660	7456953	+	1591	protein_coding	Presenilin spe-4 [Source:UniProtKB/Swiss-Prot;Acc:Q01608]	-	438	484	555	24	37	74	11.0518	12.4437	15.341	0.879126	1.1233	2.69855
WBGene00009964	120.855	275.973	272.706	20.4488	8.96871	19.0016	223.178	16.1397	3.80339	1.2393e-15	2.34512e-14	fip-6	I	8945533	8946205	-	386	protein_coding	Fungus-Induced Protein [Source:UniProtKB/TrEMBL;Acc:Q8T3D9]	-	142	331	304	17	9	16	14.7683	35.0764	34.6352	2.56668	1.12621	2.40493
WBGene00045261	128.515	52.5266	29.6029	748.184	573.001	701.87	70.2148	674.352	-3.26226	1.24199e-15	2.34775e-14	H29C22.1	X	9310625	9311341	-	538	protein_coding	-	-	151	63	33	622	575	591	11.2674	4.78996	2.69751	67.378	51.6238	63.7345
WBGene00021649	309.798	230.116	200.941	1157.16	742.41	1096.15	246.952	998.574	-2.01478	1.2494e-15	2.35929e-14	Y47G6A.25	I	3606411	3608345	-	1444	protein_coding	-	-	364	276	224	962	745	923	10.1196	7.81836	6.822	38.8256	24.9203	37.0855
WBGene00008440	511.507	269.303	217.088	1545.69	1544.61	1845.53	332.633	1645.27	-2.30597	1.26885e-15	2.39353e-14	DY3.8	I	8758156	8759032	-	787	protein_coding	-	-	601	323	242	1285	1550	1554	30.657	16.7881	13.523	95.1565	95.1308	114.563
WBGene00002028	677.47	547.777	492.485	1633.49	1553.58	1547.44	572.577	1578.17	-1.46247	1.27155e-15	2.39614e-14	hst-1	IV	8688273	8691513	-	2752	protein_coding	Bifunctional heparan sulfate N-deacetylase/N-sulfotransferase 1 Heparan sulfate N-deacetylase 1 Heparan sulfate N-sulfotransferase 1 [Source:UniProtKB/Swiss-Prot;Acc:Q966W3]	Sulfotransfer_1	796	657	549	1358	1559	1303	11.6117	9.76542	8.77313	28.7582	27.3629	27.4704
WBGene00018360	142.984	177.59	183	20.4488	9.96524	17.814	167.858	16.076	3.39881	1.29448e-15	2.43681e-14	irld-8	IV	8115762	8118445	+	1164	protein_coding	Insulin/EGF-Receptor L Domain protein [Source:UniProtKB/TrEMBL;Acc:O44506]	-	168	213	204	17	10	15	5.7941	7.48515	7.7074	0.85115	0.414965	0.747666
WBGene00000692	1844.32	1590.8	1668.53	707.286	697.567	590.236	1701.22	665.03	1.35479	1.30598e-15	2.45591e-14	col-118	IV	8848182	8849673	+	983	protein_coding	COLlagen [Source:UniProtKB/TrEMBL;Acc:A5JYR8]	Collagen	2167	1908	1860	588	700	497	88.4983	79.396	83.2128	34.8605	34.396	29.3341
WBGene00000444	154.899	86.7105	81.6322	677.215	492.283	524.918	107.747	564.805	-2.38921	1.35848e-15	2.55201e-14	ceh-21	X	1848795	1852736	-	2744	protein_coding	Homeobox protein ceh-21 [Source:UniProtKB/Swiss-Prot;Acc:Q22811]	CUT	182	104	91	563	494	442	2.66267	1.55033	1.45844	11.9573	8.69575	9.34561
WBGene00018497	280.01	257.63	182.103	6.01434	27.9027	5.93799	239.914	13.285	4.1414	1.39029e-15	2.60905e-14	msrp-3	II	814452	814866	-	415	protein_coding	MS Related Protein [Source:UniProtKB/TrEMBL;Acc:Q9TXY1]	-	329	309	203	5	28	5	31.8257	30.4568	21.5119	0.702153	3.25892	0.699023
WBGene00018394	114.898	114.224	128.279	1.20287	2.98957	5.93799	119.134	3.37681	5.14496	1.40933e-15	2.64205e-14	F43E2.6	II	7366591	7369049	-	1024	protein_coding	-	-	135	137	143	1	3	5	5.29253	5.47261	6.14139	0.0569128	0.141509	0.283295
WBGene00004339	1528.56	969.657	906.028	4456.63	3323.41	4267.04	1134.75	4015.69	-1.82309	1.41128e-15	2.64299e-14	rfc-3	IV	13095762	13097065	+	1199	protein_coding	RFC (DNA replication factor) family [Source:UniProtKB/TrEMBL;Acc:Q18547]	-	1796	1163	1010	3705	3335	3593	60.1335	39.6766	37.0453	180.086	134.351	173.863
WBGene00008571	737.047	836.256	1100.69	239.371	281.02	258.896	891.331	259.762	1.77774	1.44316e-15	2.69944e-14	prmn-1	X	11384773	11392779	+	3315	protein_coding	PRoMiNin (5-transmembrane domain glycoprotein) homolog [Source:UniProtKB/TrEMBL;Acc:Q19188]	Prominin	866	1003	1227	199	282	218	10.4873	12.3763	16.2777	3.49848	4.10894	3.81542
WBGene00014669	823.007	993.002	843.234	280.268	332.839	294.524	886.414	302.544	1.54979	1.4444e-15	2.69944e-14	zipt-2.1	IV	10799614	10802250	+	2118	protein_coding	Zrt (ZRT), Irt-(IRT-) like Protein Transporter [Source:UniProtKB/TrEMBL;Acc:Q6BEU0]	-	967	1191	940	233	334	248	18.3286	23.0017	19.5179	6.41121	7.61701	6.79352
WBGene00010948	142.133	217.61	236.823	0	0	0	198.855	0	9.90827	1.45426e-15	2.71507e-14	M195.2	II	8359712	8363196	+	1658	protein_coding	-	-	167	261	264	0	0	0	4.04354	6.43917	7.00245	0	0	0
WBGene00012794	895.35	873.775	682.661	220.125	276.037	257.709	817.262	251.29	1.70045	1.46307e-15	2.72872e-14	Y43E12A.2	IV	10982068	10985030	+	1253	protein_coding	-	-	1052	1048	761	183	277	217	33.705	34.2124	26.7094	8.51158	10.6781	10.048
WBGene00018113	146.388	210.106	182.103	8.42008	19.9305	20.1892	179.532	16.1799	3.46284	1.50506e-15	2.80413e-14	F36H9.5	V	1779657	1782022	-	1279	protein_coding	-	-	172	252	203	7	20	17	5.39868	8.05942	6.98001	0.318961	0.755307	0.771166
WBGene00235268	120.004	259.298	258.353	0	0	0	212.551	0	10.0044	1.54298e-15	2.87185e-14	Y54G2A.76	IV	2809410	2812848	+	668	protein_coding	-	-	141	311	288	0	0	0	8.47368	19.044	18.9604	0	0	0
WBGene00013137	506.4	413.542	314.867	1397.73	1215.76	1510.62	411.603	1374.71	-1.7392	1.55894e-15	2.89858e-14	Y53C10A.6	I	12002552	12004997	-	1246	protein_coding	-	-	595	496	351	1162	1220	1272	19.1703	16.2831	12.3885	54.3498	47.294	59.2295
WBGene00020684	1879.21	1022.18	878.219	6549.62	4399.65	6264.58	1259.87	5737.95	-2.18711	1.59015e-15	2.95358e-14	T22D1.5	IV	6903950	6905546	+	1351	protein_coding	-	-	2208	1226	979	5445	4415	5275	65.6105	37.1201	31.8682	234.884	157.848	226.536
WBGene00003158	3067.34	1895.12	1799.5	7207.59	7272.63	7625.57	2253.99	7368.59	-1.70886	1.60878e-15	2.98512e-14	mcm-6	III	9794367	9798643	+	2583	protein_coding	DNA replication licensing factor mcm-6 [Source:UniProtKB/Swiss-Prot;Acc:P34647]	MCM	3604	2273	2006	5992	7298	6421	56.0132	35.9956	34.1537	135.194	136.472	144.227
WBGene00006815	2358.38	2612.99	2745	1075.36	1062.29	833.694	2572.12	990.451	1.3765	1.61088e-15	2.98597e-14	unc-83	V	6465065	6487880	+	3808	protein_coding	Nuclear migration protein unc-83 [Source:UniProtKB/Swiss-Prot;Acc:Q23064]	-	2771	3134	3060	894	1066	702	29.2125	33.6648	35.3391	13.682	13.5215	10.6957
WBGene00014158	1146.42	1088.88	897.058	82.9979	216.246	230.394	1044.12	176.546	2.56242	1.68026e-15	3.1114e-14	ZK938.1	II	9829408	9830753	+	1125	protein_coding	Serine/threonine-protein phosphatase [Source:UniProtKB/TrEMBL;Acc:G5ECL6]	Metallophos	1347	1306	1000	69	217	194	48.0667	47.4859	39.0911	3.57443	9.3169	10.005
WBGene00001102	1120.04	639.49	722.131	3114.23	2526.19	3160.2	827.22	2933.54	-1.82615	1.69339e-15	3.13251e-14	dsh-2	II	5078235	5081161	-	2478	protein_coding	DiSHevelled related [Source:UniProtKB/TrEMBL;Acc:Q18239]	DIX	1316	767	805	2589	2535	2661	21.3199	12.661	14.2865	60.8893	49.4129	62.3036
WBGene00022385	118.302	97.5493	133.662	4.81147	4.98262	3.56279	116.504	4.45229	4.70289	1.69815e-15	3.13813e-14	Y95B8A.4	I	907448	911189	+	944	protein_coding	-	-	139	117	149	4	5	3	5.91116	5.06976	6.94137	0.246944	0.255836	0.184382
WBGene00007593	1417.07	1773.4	1898.17	584.594	668.667	571.235	1696.21	608.165	1.47912	1.72249e-15	3.17987e-14	C14H10.3	X	10220644	10228137	-	3215	protein_coding	-	-	1665	2127	2116	486	671	481	20.7904	27.062	28.9445	8.80979	10.081	8.68027
WBGene00013304	219.582	216.776	167.75	26.4631	28.8992	32.0651	201.369	29.1425	2.78899	1.76221e-15	3.24987e-14	Y57G11C.6	IV	14758362	14760945	-	1555	protein_coding	-	Y_phosphatase	258	260	187	22	29	27	6.66069	6.83938	5.28862	0.824522	0.900807	1.0074
WBGene00011834	1056.21	675.341	647.676	3068.52	2292	3036.69	793.074	2799.07	-1.81916	1.8335e-15	3.37792e-14	dvc-1	V	11237438	11239331	-	1366	protein_coding	SprT-like domain-containing protein Spartan [Source:UniProtKB/Swiss-Prot;Acc:Q22557]	-	1241	810	722	2551	2300	2557	36.4713	24.2554	23.2443	108.835	81.3282	108.605
WBGene00019912	185.538	235.119	295.132	22.8545	18.934	2.3752	238.596	14.7212	4.01139	1.83717e-15	3.38126e-14	R06B10.1	III	966654	972269	-	4022	pseudogene	-	WSN	218	282	329	19	19	2	2.17593	2.86801	3.59737	0.27531	0.228179	0.0288508
WBGene00010519	46.8101	14.1738	10.7647	339.209	269.061	318.276	23.9162	308.849	-3.68844	1.86369e-15	3.42659e-14	K03A11.1	X	13051796	13055395	+	2477	protein_coding	-	-	55	17	12	282	270	268	0.891387	0.280735	0.213052	6.63488	5.26504	6.27738
WBGene00000644	196.602	213.441	218.882	7.21721	21.9235	28.5023	209.642	19.2144	3.44201	1.88158e-15	3.45598e-14	col-68	II	104534	105833	+	1110	protein_coding	COLlagen [Source:UniProtKB/TrEMBL;Acc:O44796]	Collagen	231	256	244	6	22	24	8.35447	9.43389	9.66713	0.31502	0.957334	1.25446
WBGene00006440	844.284	649.495	634.22	2236.13	1746.91	2336	709.333	2106.35	-1.56985	1.90992e-15	3.50448e-14	tag-63	I	3439108	3449175	+	2118	protein_coding	-	-	992	779	707	1859	1753	1967	18.8025	15.0448	14.6799	51.1521	39.9779	53.8825
WBGene00022642	2617.96	2852.28	2771.91	1270.23	1145.01	1260.04	2747.38	1225.09	1.1655	1.92119e-15	3.5216e-14	lipl-5	V	385713	388090	+	1645	protein_coding	Lipase [Source:UniProtKB/TrEMBL;Acc:O61866]	-	3076	3421	3090	1056	1149	1061	75.0672	85.067	82.6082	37.4118	33.7379	37.4213
WBGene00002057	646.831	746.211	745.455	200.879	155.458	90.2574	712.832	148.865	2.25937	1.92685e-15	3.52841e-14	ifd-1	X	8820703	8824448	-	2096	protein_coding	Intermediate filament protein ifd-1 [Source:UniProtKB/Swiss-Prot;Acc:Q86DC6]	Filament	760	895	831	167	156	76	14.5563	17.4665	17.4357	4.64339	3.59499	2.10374
WBGene00019166	966.842	737.873	710.47	268.24	240.162	231.582	805.061	246.661	1.707	1.94988e-15	3.56698e-14	tat-2	IV	4827853	4846893	-	4277	protein_coding	Phospholipid-transporting ATPase [Source:UniProtKB/TrEMBL;Acc:U4PBV8]	-	1136	885	792	223	241	195	10.6627	8.46404	8.14361	3.03862	2.72171	2.64524
WBGene00019811	1841.77	937.974	797.484	5309.46	5136.08	5554.39	1192.41	5333.31	-2.16106	1.95292e-15	3.56895e-14	egg-2	III	7058516	7060597	-	1790	protein_coding	LDL receptor repeat-containing protein egg-2 [Source:UniProtKB/Swiss-Prot;Acc:Q21629]	Ldl_recept_a	2164	1125	889	4414	5154	4677	48.5326	25.7083	21.8414	143.711	139.077	151.595
WBGene00001569	580.445	213.441	217.088	2123.06	1997.03	2088.98	336.992	2069.69	-2.61843	1.95502e-15	3.56919e-14	meg-3	X	1986429	1989607	-	2815	protein_coding	-	-	682	256	242	1765	2004	1759	9.72603	3.71994	3.78066	36.5407	34.3861	36.2541
WBGene00001869	1004.29	866.271	743.661	2767.8	2098.68	3024.81	871.407	2630.43	-1.5935	1.99182e-15	3.63273e-14	him-10	III	5803260	5805112	+	1596	protein_coding	Kinetochore protein Nuf2 homolog [Source:UniProtKB/Swiss-Prot;Acc:Q21952]	-	1180	1039	829	2301	2106	2547	29.681	26.6291	22.843	84.0222	63.7367	92.5903
WBGene00011133	166.814	163.416	191.073	21.6516	12.9548	23.752	173.768	19.4528	3.1708	2.01488e-15	3.66828e-14	R08A2.2	V	14714207	14715720	-	1196	protein_coding	Serine/threonine-protein phosphatase [Source:UniProtKB/TrEMBL;Acc:Q9U395]	Metallophos	196	196	213	18	13	20	6.57892	6.70346	7.83212	0.877105	0.52502	0.970215
WBGene00001132	4227.38	4681.53	4572.3	1999.17	1847.56	2168.55	4493.74	2005.09	1.16448	2.01536e-15	3.66828e-14	alp-1	IV	8852500	8862228	+	4959	protein_coding	ALP/Enigma encoding [Source:UniProtKB/TrEMBL;Acc:G5EFG1]	LIM	4967	5615	5097	1662	1854	1826	40.2096	46.3158	45.2013	19.532	18.0584	21.3637
WBGene00013171	93.6202	179.257	241.308	0	4.98262	0	171.395	1.66087	6.55778	2.04579e-15	3.71993e-14	Y53F4B.25	II	15136186	15145370	+	1905	protein_coding	-	-	110	215	269	0	5	0	2.31807	4.61655	6.20995	0	0.126777	0
WBGene00014116	450.228	454.396	330.117	67.3606	91.6802	103.321	411.581	87.4539	2.2337	2.0527e-15	3.72876e-14	ZK858.2	I	9123182	9124509	-	854	protein_coding	-	-	529	545	368	56	92	87	24.8672	26.1043	18.9505	3.82156	5.20348	5.91059
WBGene00021648	279.159	213.441	219.779	879.297	683.615	769.563	237.46	777.492	-1.71057	2.06055e-15	3.73928e-14	mis-12	I	3604520	3605763	-	833	protein_coding	Human/fission yeast MIS (MInichromosome Stability) homolog [Source:UniProtKB/TrEMBL;Acc:H2L0D9]	-	328	256	245	731	686	648	15.8073	12.571	12.9346	51.1426	39.778	45.1335
WBGene00012802	444.271	323.497	296.029	1503.59	1013.46	1315.86	354.599	1277.64	-1.8486	2.11147e-15	3.82786e-14	set-25	III	13283892	13293088	-	2730	protein_coding	Histone-lysine N-methyltransferase set-25 [Source:UniProtKB/Swiss-Prot;Acc:G5EEU2]	SET	522	388	330	1250	1017	1108	7.67605	5.81357	5.31597	26.6844	17.9938	23.5476
WBGene00004044	3264.79	2127.74	1980.7	10081.2	6789.32	8962.8	2457.75	8611.12	-1.80877	2.14035e-15	3.8746e-14	plk-3	IV	7470860	7473340	-	2182	protein_coding	Serine/threonine-protein kinase plk-3 [Source:UniProtKB/Swiss-Prot;Acc:Q20845]	Pkinase	3836	2552	2208	8381	6813	7547	70.5754	47.841	44.5016	223.847	150.816	200.673
WBGene00004745	249.37	143.406	190.176	838.399	739.421	692.37	194.317	756.73	-1.96147	2.14153e-15	3.8746e-14	sdc-1	X	16275769	16282436	+	3746	protein_coding	Zinc finger protein sdc-1 [Source:UniProtKB/Swiss-Prot;Acc:P24349]	-	293	172	212	697	742	583	3.14	1.87817	2.48885	10.8436	9.56754	9.02963
WBGene00008710	1838.36	917.964	1038.79	6446.17	4295.02	5339.44	1265.04	5360.21	-2.08301	2.14787e-15	3.88221e-14	F11E6.7	IV	17457834	17461272	-	3180	protein_coding	-	-	2160	1101	1158	5359	4310	4496	27.2682	14.1623	16.0145	98.2125	65.4658	82.0292
WBGene00017085	3549.06	2984.84	2885.83	8921.67	6782.34	8259.74	3139.91	7987.92	-1.34699	2.15864e-15	3.8978e-14	E01A2.2	I	4132500	4135239	+	2317	protein_coding	Serrate RNA effector molecule homolog [Source:UniProtKB/Swiss-Prot;Acc:Q966L5]	-	4170	3580	3217	7417	6806	6955	72.2503	63.202	61.0599	186.557	141.883	174.157
WBGene00000882	971.948	1485.75	1780.66	384.918	382.665	277.898	1412.79	348.494	2.01876	2.24043e-15	4.04146e-14	cyn-6	III	773403	774159	+	711	protein_coding	Peptidyl-prolyl cis-trans isomerase 6 [Source:UniProtKB/Swiss-Prot;Acc:P52014]	Pro_isomerase	1142	1782	1985	320	384	234	64.4802	102.521	122.778	26.2295	26.0871	19.0948
WBGene00002214	1815.38	1370.69	1184.12	5681.15	3708.06	5500.95	1456.73	4963.39	-1.76839	2.25713e-15	4.06755e-14	klc-1	IV	11083735	11086050	+	1802	protein_coding	Kinesin Light Chain [Source:UniProtKB/TrEMBL;Acc:H9G2T2]	-	2133	1644	1320	4723	3721	4632	47.5188	37.3182	32.2144	152.747	99.7399	149.136
WBGene00000460	171.07	55.0278	73.5587	761.416	685.608	693.557	99.8854	713.527	-2.83634	2.276e-15	4.09749e-14	ceh-39	X	1853874	1856189	-	1851	protein_coding	Homeobox protein ceh-39 [Source:UniProtKB/Swiss-Prot;Acc:Q22812]	CUT	201	66	82	633	688	584	4.35933	1.45852	1.94822	19.93	17.9534	18.3053
WBGene00009393	994.928	1200.61	1148.23	389.729	282.016	212.58	1114.59	294.775	1.91932	2.37525e-15	4.27193e-14	clec-62	II	12893065	12895098	-	1257	protein_coding	C-type LECtin [Source:UniProtKB/TrEMBL;Acc:O45440]	VWA	1169	1440	1280	324	283	179	37.3344	46.8599	44.7822	15.0217	10.8746	8.26204
WBGene00022816	354.906	697.853	1214.62	63.752	92.6767	109.259	755.792	88.5626	3.09242	2.37794e-15	4.27253e-14	fbn-1	III	7625376	7641053	+	9539	protein_coding	FiBrilliN homolog [Source:UniProtKB/TrEMBL;Acc:I7LFE6]	EGF_CA	417	837	1354	53	93	92	1.75494	3.58919	6.24233	0.323805	0.470917	0.55957
WBGene00012921	125.962	288.479	195.559	0	0	0	203.333	0	9.9407	2.40234e-15	4.3121e-14	Y46G5A.36	II	12823649	12824177	+	529	protein_coding	-	-	148	346	218	0	0	0	11.2314	26.7543	18.1231	0	0	0
WBGene00008418	765.133	527.767	534.646	1822.35	1706.05	2109.17	609.182	1879.19	-1.62493	2.43138e-15	4.35991e-14	D2030.8	I	7591288	7595198	+	2043	protein_coding	-	-	899	633	596	1515	1712	1776	17.6653	12.6739	12.8295	43.217	40.4762	50.4364
WBGene00011615	153.197	74.2042	101.368	718.112	477.335	553.421	109.589	582.956	-2.41092	2.47308e-15	4.43031e-14	lsd-1	X	11948843	11951893	+	2411	protein_coding	Lysine-Specific histone Demethylase homolog [Source:UniProtKB/TrEMBL;Acc:Q22343]	Amino_oxidase	180	89	113	597	479	466	2.99713	1.50996	2.06116	14.4307	9.59627	11.2139
WBGene00012879	1762.61	890.45	823.499	5232.48	4531.19	5157.74	1158.85	4973.8	-2.10154	2.55213e-15	4.5674e-14	fbxa-215	IV	13665345	13666909	-	1364	protein_coding	F-box A protein [Source:UniProtKB/TrEMBL;Acc:O62474]	F-box	2071	1068	918	4350	4547	4343	60.953	32.0281	29.5978	185.86	161.018	184.733
WBGene00022849	401.716	517.762	461.985	125.098	117.59	80.7566	460.487	107.815	2.09342	2.56176e-15	4.58013e-14	acs-6	II	7061999	7064777	+	1843	protein_coding	Fatty Acid CoA Synthetase family [Source:UniProtKB/TrEMBL;Acc:Q23404]	AMP-binding	472	621	515	104	118	68	10.2813	13.7829	12.2889	3.28865	3.09258	2.14069
WBGene00001716	1459.62	3099.07	4014.33	3.6086	0	11.876	2857.67	5.16153	9.12956	2.5667e-15	4.58443e-14	grl-7	V	11344831	11347012	-	1185	protein_coding	GRound-Like (Grd related) [Source:UniProtKB/TrEMBL;Acc:Q52GX6]	-	1715	3717	4475	3	0	10	58.0999	128.306	166.075	0.147541	0	0.489611
WBGene00013699	15.3197	7.50379	8.97058	167.199	174.392	100.946	10.598	147.512	-3.79939	2.61099e-15	4.65895e-14	Y106G6D.2	I	10110982	10111916	+	835	protein_coding	-	-	18	9	10	139	175	85	0.865398	0.44089	0.526677	9.70149	10.1231	5.90611
WBGene00185002	315.756	347.676	297.823	1009.21	803.198	1093.78	320.418	968.727	-1.59532	2.74286e-15	4.88945e-14	K11H3.8	III	9835192	9838311	+	1102	protein_coding	-	-	371	417	332	839	806	921	13.5152	15.4785	13.2491	44.3701	35.3279	48.4895
WBGene00017658	804.283	1064.7	1080.06	228.545	293.975	144.887	983.015	222.469	2.14118	2.78829e-15	4.96557e-14	F21C10.9	V	9097121	9098696	-	1090	protein_coding	-	-	945	1277	1204	190	295	122	34.8045	47.9224	48.577	10.1587	13.0725	6.49386
WBGene00004352	54.47	58.3628	27.8088	264.631	298.957	330.152	46.8805	297.913	-2.66527	2.84372e-15	5.05932e-14	rgs-9	X	1915258	1917162	+	1001	protein_coding	Regulator of G-protein signaling rgs-9 [Source:UniProtKB/Swiss-Prot;Acc:Q23376]	RGS	64	70	31	220	300	278	2.5667	2.86047	1.36194	12.8085	14.4761	16.1131
WBGene00008603	1103.02	1463.24	1377.88	424.612	414.554	510.667	1314.71	449.944	1.54746	2.85126e-15	5.06776e-14	F09B9.4	X	10160631	10161809	+	801	protein_coding	-	-	1296	1755	1536	353	416	430	64.9534	89.6228	84.3314	25.6834	25.0856	31.1462
WBGene00002174	1225.57	1554.12	1645.2	574.971	479.328	452.475	1474.97	502.258	1.55449	2.94802e-15	5.23461e-14	itx-1	I	2802822	2815786	+	5148	protein_coding	InTestinal NeureXin-like [Source:UniProtKB/TrEMBL;Acc:H1ZUX6]	Laminin_G_2	1440	1864	1834	478	481	381	11.2293	14.8109	15.6672	5.41127	4.51305	4.29394
WBGene00000224	1284.3	1545.78	1601.25	451.076	543.105	584.298	1477.11	526.16	1.48888	3.01802e-15	5.35367e-14	atgp-1	IV	17269342	17272183	+	2009	protein_coding	Amino acid Transporter GlycoProtein subunit [Source:UniProtKB/TrEMBL;Acc:Q9XVU3]	-	1509	1854	1785	375	545	492	30.1536	37.7488	39.0741	10.8783	13.1033	14.2087
WBGene00001743	965.14	760.384	680.867	2551.28	1990.06	2539.08	802.13	2360.14	-1.55661	3.03845e-15	5.38464e-14	grp-1	III	8085705	8088449	+	1618	protein_coding	GTP exchange factor for ARFs 1 [Source:UniProtKB/Swiss-Prot;Acc:P34512]	Sec7	1134	912	759	2121	1997	2138	28.1361	23.0563	20.6298	76.3963	59.6161	76.6652
WBGene00014018	749.813	614.477	594.749	2220.49	1561.55	2003.48	653.013	1928.51	-1.56188	3.07149e-15	5.43789e-14	ZK632.11	III	9827915	9829719	+	1472	protein_coding	-	-	881	737	663	1846	1567	1687	24.0269	20.4802	19.8078	73.086	51.4192	66.4931
WBGene00020599	109.791	158.413	133.662	0	2.98957	8.31318	133.955	3.76759	5.15967	3.17386e-15	5.61365e-14	T20B6.3	III	2899441	2900402	-	780	protein_coding	-	-	129	190	149	0	3	7	6.63934	9.96398	8.40084	0	0.185776	0.520682
WBGene00008912	405.971	341.839	402.779	20.4488	66.7671	60.5675	383.53	49.2611	2.95402	3.17809e-15	5.61566e-14	F17C8.7	III	4736050	4737258	+	964	protein_coding	-	-	477	410	449	17	67	51	19.8642	17.3973	20.4833	1.02774	3.35708	3.06946
WBGene00017448	509.805	544.442	554.382	156.373	167.416	184.078	536.209	169.289	1.66335	3.21977e-15	5.68377e-14	F14B8.6	X	6929262	6932359	-	1539	protein_coding	-	-	599	653	618	130	168	155	15.6249	17.356	17.6596	4.92283	5.27272	5.84336
WBGene00002003	896.201	752.881	705.087	2470.69	1853.53	2169.74	784.723	2164.66	-1.46352	3.2232e-15	5.68429e-14	hse-5	III	4345339	4350079	+	2198	protein_coding	D-glucuronyl C5-epimerase [Source:UniProtKB/Swiss-Prot;Acc:P46555]	-	1053	903	786	2054	1860	1827	19.2323	16.8048	15.7263	54.4607	40.8742	48.2259
WBGene00021005	1069.82	427.716	356.132	3715.66	4065.82	3442.85	617.891	3741.44	-2.59806	3.25061e-15	5.72707e-14	ule-1	I	2219471	2222313	-	803	protein_coding	Uterine Lumin Expressed/locailized [Source:UniProtKB/TrEMBL;Acc:X5M5P2]	CBM_14	1257	513	397	3089	4080	2899	62.8419	26.1322	21.7423	224.188	245.419	209.46
WBGene00009626	668.959	705.357	665.617	1650.34	1553.58	1524.88	679.977	1576.26	-1.21282	3.35087e-15	5.89798e-14	F42A8.1	II	9341397	9346590	-	1299	protein_coding	-	-	786	846	742	1372	1559	1284	24.2909	26.6401	25.1203	61.5538	57.9697	57.3489
WBGene00008780	3288.62	2217.79	1992.36	7764.51	7085.28	8132.67	2499.59	7660.82	-1.61573	3.44027e-15	6.04947e-14	hxk-1	I	9271443	9278689	-	2137	protein_coding	Phosphotransferase [Source:UniProtKB/TrEMBL;Acc:Q19440]	-	3864	2660	2221	6455	7110	6848	72.5876	50.9156	45.7062	176.036	160.705	185.921
WBGene00016157	851.093	762.886	587.573	2468.29	1899.37	2147.18	733.85	2171.61	-1.56478	3.48433e-15	6.12102e-14	C27A12.7	I	6055947	6058424	-	2195	protein_coding	RBR-type E3 ubiquitin transferase [Source:UniProtKB/TrEMBL;Acc:Q8I7N4]	IBR	1000	915	655	2052	1906	1808	18.2892	17.0514	13.1231	54.482	41.9423	47.7896
WBGene00001513	1607.71	1301.49	1359.94	5059.26	3243.68	4372.74	1423.05	4225.23	-1.56985	3.49322e-15	6.12625e-14	gad-1	V	6431331	6433496	-	1980	protein_coding	Gastrulation defective protein 1 [Source:UniProtKB/Swiss-Prot;Acc:O16519]	-	1889	1561	1516	4206	3255	3682	38.2998	32.2487	33.6717	123.798	79.4054	107.892
WBGene00015331	114.046	117.559	135.456	0	3.98609	2.3752	122.354	2.12043	5.78721	3.49406e-15	6.12625e-14	C02B10.6	IV	5070854	5072263	+	1308	protein_coding	Tyrosine-protein phosphatase [Source:UniProtKB/TrEMBL;Acc:O44448]	Y_phosphatase	134	141	151	0	4	2	4.1127	4.40946	5.07692	0	0.147712	0.0887139
WBGene00003432	2016.24	1657.5	1576.13	250.197	445.446	541.545	1749.96	412.396	2.08476	3.53467e-15	6.19147e-14	msp-36	IV	10095398	10095851	+	454	protein_coding	Major sperm protein 10/36/56/76 [Source:UniProtKB/Swiss-Prot;Acc:P05634]	Motile_Sperm	2369	1988	1757	208	447	456	209.478	179.116	170.195	26.7004	47.5571	58.2745
WBGene00019855	107.238	168.418	257.456	2.40574	4.98262	14.2512	177.704	7.21318	4.63297	3.54999e-15	6.21231e-14	R03H10.2	II	4155773	4167368	+	1382	protein_coding	-	-	126	202	287	2	5	12	3.66009	5.97884	9.13282	0.0843397	0.174754	0.503782
WBGene00011945	1314.94	827.919	748.146	4141.47	2829.13	3894.13	963.668	3621.58	-1.90978	3.57286e-15	6.24631e-14	alg-5	I	9989802	9993975	+	3104	protein_coding	-	Piwi	1545	993	834	3443	2839	3279	19.9819	13.0858	11.8161	64.6436	44.1782	61.2899
WBGene00015339	869.817	1328.17	1265.75	6.01434	0	0	1154.58	2.00478	9.21403	3.58777e-15	6.26634e-14	C02E7.6	V	4919207	4919586	+	324	protein_coding	-	-	1022	1593	1411	5	0	0	126.63	201.115	191.519	0.899363	0	0
WBGene00001607	4886.13	2402.05	2103.6	13723.5	13112.3	14773.7	3130.59	13869.8	-2.14741	3.59886e-15	6.27967e-14	gln-6	IV	9739219	9740908	-	1506	protein_coding	GLutamiNe synthetase (Glutamate-ammonia ligase) [Source:UniProtKB/TrEMBL;Acc:O02225]	-	5741	2881	2345	11409	13158	12440	153.036	78.2514	68.4776	441.502	422.016	479.253
WBGene00011890	865.562	714.528	705.984	2495.95	1765.84	2319.38	762.025	2193.72	-1.5251	3.63399e-15	6.33487e-14	mics-1	V	10576513	10578322	-	1261	protein_coding	Mitochondrial scaffolding protein 1 [Source:UniProtKB/Swiss-Prot;Acc:Q22638]	PDZ	1017	857	787	2075	1772	1953	32.3769	27.7997	27.4467	95.8988	67.8754	89.8579
WBGene00008967	169.368	210.106	152.5	0	0	0	177.325	0	9.74333	3.72142e-15	6.48105e-14	F20B10.3	IV	12168244	12169216	+	877	protein_coding	-	-	199	252	170	0	0	0	9.10926	11.7537	8.52472	0	0	0
WBGene00000252	2911.59	5771.25	8009.83	12.0287	0	14.2512	5564.22	8.75995	9.32122	3.75456e-15	6.53251e-14	bli-2	II	5651394	5652449	-	1009	protein_coding	BLIstered cuticle [Source:UniProtKB/TrEMBL;Acc:O01904]	Collagen	3421	6922	8929	10	0	12	136.11	280.617	389.173	0.577589	0	0.690016
WBGene00014183	1160.04	2449.57	2916.33	0	1.99305	10.6884	2175.32	4.22714	9.01662	3.78735e-15	6.58324e-14	ZK1025.3	I	11460780	11463074	-	1143	protein_coding	-	-	1363	2938	3251	0	2	9	47.8717	105.143	125.084	0	0.0845177	0.456842
WBGene00018515	212.773	398.535	324.735	58.9405	40.8575	35.6279	312.014	45.142	2.79153	3.82561e-15	6.64338e-14	F46G11.2	X	5788096	5790345	+	1306	protein_coding	-	-	250	478	362	49	41	30	7.68469	14.9713	12.1898	2.18657	1.51637	1.33275
WBGene00006444	831.518	991.334	1110.56	346.426	264.079	219.706	977.803	276.737	1.82149	3.88328e-15	6.73709e-14	shn-1	II	11384594	11390862	-	3832	protein_coding	-	SAM_1	977	1189	1238	288	265	185	10.2353	12.692	14.2078	4.38003	3.34029	2.80102
WBGene00010583	866.413	708.692	545.411	2179.6	1955.18	2375.2	706.838	2169.99	-1.61787	3.92175e-15	6.79732e-14	K05C4.7	I	14737702	14738796	+	1045	protein_coding	Armadillo repeat-containing protein 1 [Source:UniProtKB/TrEMBL;Acc:Q9XUU5]	-	1018	850	608	1812	1962	2000	39.1076	33.2718	25.5869	101.054	90.6874	111.041
WBGene00008536	148.941	85.043	75.3528	491.973	478.331	618.738	103.112	529.681	-2.36002	3.97731e-15	6.88705e-14	F02H6.3	IV	14203427	14205357	+	1452	protein_coding	-	-	175	102	84	409	480	521	4.83839	2.87348	2.54415	16.416	15.9676	20.8181
WBGene00013713	628.958	640.324	517.602	52.9262	148.482	87.8822	595.628	96.4302	2.6205	3.98386e-15	6.89181e-14	Y106G6G.4	I	10321711	10323398	-	1119	protein_coding	-	-	739	768	577	44	149	74	26.5121	28.074	22.6765	2.29157	6.43162	3.83682
WBGene00016573	213.624	125.063	105.853	707.286	631.796	717.309	148.18	685.464	-2.20896	4.0152e-15	6.93941e-14	C41H7.3	II	3005799	3007506	+	1288	protein_coding	-	-	251	150	118	588	634	604	7.82326	4.76375	4.029	26.6055	23.7759	27.2076
WBGene00001650	1309.83	1325.67	1596.76	571.362	548.088	503.541	1410.75	540.997	1.3826	4.09803e-15	7.07582e-14	gon-1	IV	9934767	9953433	-	7302	protein_coding	A disintegrin and metalloproteinase with thrombospondin motifs gon-1 [Source:UniProtKB/Swiss-Prot;Acc:Q19791]	TSP_1	1539	1590	1780	475	550	424	8.46109	8.90695	10.7204	3.79107	3.63819	3.36894
WBGene00006390	741.302	522.764	478.132	2109.83	1590.45	2055.73	580.733	1918.67	-1.72376	4.10876e-15	7.08761e-14	taf-8	II	9669324	9671499	+	1628	protein_coding	TAF (TBP-associated transcription factor) family [Source:UniProtKB/TrEMBL;Acc:Q7YTH5]	-	871	627	533	1754	1596	1731	21.478	15.7539	14.398	62.7892	47.3525	61.6896
WBGene00012243	1140.46	822.916	795.69	2746.15	2358.77	2977.31	919.69	2694.08	-1.55034	4.15579e-15	7.16193e-14	W04D2.4	V	12494728	12497755	-	1981	protein_coding	-	-	1340	987	887	2283	2367	2507	27.155	20.3801	19.6911	67.1632	57.7135	73.4242
WBGene00018336	286.818	234.285	260.147	43.3033	56.8019	52.2543	260.417	50.7865	2.35504	4.22733e-15	7.27831e-14	F42A9.7	IV	8616006	8617147	-	925	protein_coding	Major sperm protein [Source:UniProtKB/TrEMBL;Acc:Q95ZT8]	Motile_Sperm	337	281	290	36	57	44	14.6257	12.4262	13.7875	2.26815	2.97644	2.75982
WBGene00011968	1166.85	1337.34	1010.09	125.098	206.28	333.715	1171.43	221.698	2.40186	4.2969e-15	7.39107e-14	T23G11.1	I	7701365	7702053	-	643	protein_coding	-	-	1371	1604	1126	104	207	281	85.5965	102.039	77.012	9.42611	15.5497	25.3551
WBGene00010373	160.857	215.109	254.764	6.01434	26.9061	13.0636	210.243	15.328	3.75359	4.38459e-15	7.53477e-14	H08M01.1	IV	13834286	13836390	-	1134	protein_coding	-	-	189	258	284	5	27	11	6.69081	9.30637	11.0138	0.256961	1.15004	0.562793
WBGene00000496	3631.61	1559.12	1485.53	12450.9	9422.13	11943.7	2225.42	11272.2	-2.34057	4.41e-15	7.57127e-14	chs-1	I	7554855	7559916	+	4381	protein_coding	Chitin synthase chs-1 [Source:UniProtKB/Swiss-Prot;Acc:G5ECD6]	-	4267	1870	1656	10351	9455	10057	39.1002	17.4599	16.6233	137.695	104.244	133.188
WBGene00020035	1800.91	822.916	904.234	6567.66	4183.41	6018.75	1176.02	5589.94	-2.24881	4.45533e-15	7.64186e-14	egg-5	I	4168984	4171589	-	2364	protein_coding	Inactive protein-tyrosine phosphatase egg-5 [Source:UniProtKB/Swiss-Prot;Acc:O61789]	Y_phosphatase	2116	987	1008	5460	4198	5068	35.9334	17.0783	18.7518	134.603	85.7747	124.382
WBGene00004127	828.114	1289.82	1449.65	0	3.98609	13.0636	1189.19	5.68322	7.71364	4.5711e-15	7.83303e-14	abu-12	X	450446	457648	-	2910	protein_coding	Activated in Blocked Unfolded protein response [Source:UniProtKB/TrEMBL;Acc:A0A131MD32]	-	973	1547	1616	0	4	11	13.423	21.7456	24.4219	0	0.0663943	0.219315
WBGene00008001	142.133	196.766	206.323	0	11.9583	13.0636	181.741	8.34062	4.42636	4.78381e-15	8.18979e-14	C38C10.3	III	9384172	9385643	-	952	protein_coding	-	-	167	236	230	0	12	11	7.04221	10.1403	10.6248	0	0.608847	0.670386
WBGene00015513	648.533	538.606	479.926	1860.84	1362.25	1871.65	555.688	1698.25	-1.61117	4.80179e-15	8.21282e-14	snpc-1.1	II	7779297	7781301	-	1613	protein_coding	SNAPc (Small Nuclear RNA Activating Complex) homolog [Source:UniProtKB/TrEMBL;Acc:Q17694]	-	762	646	535	1547	1367	1576	18.9649	16.3822	14.5865	55.8941	40.9353	56.688
WBGene00018630	93.6202	257.63	270.911	0	0	0	207.387	0	9.96889	4.81952e-15	8.23539e-14	F49D11.6	I	10906812	10912203	-	962	protein_coding	-	-	110	309	302	0	0	0	4.59037	13.1388	13.8058	0	0	0
WBGene00022854	462.144	334.336	298.72	1258.2	1051.33	1315.86	365.066	1208.46	-1.72639	5.12124e-15	8.74273e-14	cin-4	II	7038292	7041685	+	2952	protein_coding	DNA topoisomerase-like protein cin-4 [Source:UniProtKB/Swiss-Prot;Acc:G5ECQ8]	-	543	401	333	1046	1055	1108	7.38436	5.55651	4.96088	20.6503	17.2624	21.7767
WBGene00003607	397.46	572.79	404.573	80.5922	121.576	98.5706	458.274	100.246	2.18941	5.16959e-15	8.81696e-14	nhr-8	IV	7710975	7714198	+	1886	protein_coding	Nuclear hormone receptor family member nhr-8 [Source:UniProtKB/Swiss-Prot;Acc:Q9XYB7]	zf-C4	467	687	451	67	122	83	9.94042	14.9001	10.5164	2.07035	3.12451	2.55332
WBGene00001647	1214.51	606.14	512.22	3542.45	3331.38	3858.51	777.623	3577.44	-2.20163	5.20539e-15	8.86969e-14	gna-2	I	7699543	7700958	+	1271	protein_coding	Glucosamine phosphate N-Acetyl transferase; Phosphoglucosamine acetyltransferase [Source:UniProtKB/TrEMBL;Acc:G5EC27]	Acetyltransf_1	1427	727	571	2945	3343	3249	45.0721	23.3971	19.757	135.036	127.044	148.311
WBGene00016598	91.918	238.454	295.132	0	0	0	208.501	0	9.97654	5.298e-15	9.01903e-14	C42D4.13	IV	7187189	7188130	-	811	protein_coding	-	-	108	286	329	0	0	0	5.34604	14.4251	17.8405	0	0	0
WBGene00017548	2145.61	995.503	932.043	6483.46	5805.75	6277.64	1357.72	6188.95	-2.18843	5.42968e-15	9.23452e-14	F18A1.7	II	7662706	7663754	-	904	protein_coding	-	-	2521	1194	1039	5390	5826	5286	111.953	54.0269	50.545	347.48	311.291	339.256
WBGene00017560	160.857	413.542	503.249	0	0.996524	0	359.216	0.332175	9.7996	5.57042e-15	9.46503e-14	F18C5.5	II	6565477	6566728	-	803	protein_coding	-	-	189	496	561	0	1	0	9.44878	25.2662	30.724	0	0.0601518	0
WBGene00011985	1274.09	879.611	872.837	3564.1	2611.89	3207.7	1008.84	3127.9	-1.63226	5.82648e-15	9.89084e-14	T24D1.2	I	9953409	9955873	-	1588	protein_coding	-	-	1497	1055	973	2963	2621	2701	37.8443	27.1754	26.9459	108.74	79.7224	98.6832
WBGene00007978	1038.33	680.344	523.882	2882.07	2455.43	3122.19	747.52	2819.9	-1.91518	5.92622e-15	1.00508e-13	C36B1.11	I	8755846	8757603	-	1317	protein_coding	-	-	1220	816	584	2396	2464	2629	37.1881	25.3442	19.501	106.026	90.3689	115.817
WBGene00007921	680.023	615.311	518.499	2190.42	1481.83	1840.78	604.611	1837.68	-1.60328	5.96449e-15	1.01062e-13	C34C12.2	III	3456435	3460106	+	2266	protein_coding	-	-	799	738	578	1821	1487	1550	14.1552	13.322	11.2176	46.8339	31.6968	39.6863
WBGene00012404	152.346	229.283	193.764	13.2315	27.9027	21.3768	191.798	20.837	3.19117	5.98268e-15	1.01276e-13	Y6G8.2	V	17594349	17598971	-	3561	protein_coding	-	-	179	275	216	11	28	18	2.01795	3.15889	2.66755	0.180024	0.379796	0.293271
WBGene00012020	2759.24	1509.1	1228.97	7954.57	6716.57	8538.83	1832.44	7736.65	-2.07785	6.13887e-15	1.03823e-13	gyg-2	V	16745080	16746258	-	1070	protein_coding	GlYcoGenin like [Source:UniProtKB/TrEMBL;Acc:O45819]	Glyco_transf_8	3242	1810	1370	6613	6740	7190	121.635	69.194	56.3077	360.184	304.257	389.865
WBGene00006737	1353.24	1081.38	1033.41	3069.72	2676.66	3078.25	1156.01	2941.55	-1.34721	6.16819e-15	1.04222e-13	ulp-2	II	4955646	4959876	-	3102	protein_coding	Ubiquitin-like protease 2 [Source:UniProtKB/Swiss-Prot;Acc:Q23238]	Peptidase_C48	1590	1297	1152	2552	2686	2592	20.5771	17.103	16.3321	47.9456	41.8243	48.48
WBGene00010900	639.171	776.226	688.94	155.17	124.565	230.394	701.446	170.043	2.04719	6.19142e-15	1.0448e-13	M28.9	II	10639410	10643536	+	2699	protein_coding	-	Prominin	751	931	768	129	125	194	11.1703	14.1098	12.5138	2.78546	2.23703	4.17031
WBGene00008684	885.137	636.989	540.029	2261.39	1947.21	2621.03	687.385	2276.54	-1.72732	6.19501e-15	1.0448e-13	mig-32	IV	12089247	12092213	-	1878	protein_coding	-	-	1040	764	602	1880	1954	2207	22.2314	16.6407	14.0972	58.3408	50.2566	68.183
WBGene00014169	712.365	778.727	637.808	45.709	125.562	150.825	709.633	107.365	2.7226	6.31437e-15	1.06395e-13	ZK945.7	II	10107473	10108477	-	872	protein_coding	-	-	837	934	711	38	126	127	38.5335	43.8131	35.8578	2.53967	6.9794	8.45
WBGene00008425	301.287	394.366	312.176	32.4774	59.7914	72.4435	335.943	54.9041	2.61108	6.34452e-15	1.06803e-13	D2045.8	III	10482288	10483926	+	858	protein_coding	-	K_tetra	354	473	348	27	60	61	16.5633	22.5501	17.837	1.83395	3.37775	4.12489
WBGene00021153	295.329	175.089	164.162	961.092	738.424	1140.09	211.526	946.537	-2.16113	6.36128e-15	1.06986e-13	Y4C6A.3	IV	5450993	5452455	-	1208	protein_coding	-	zf-C3HC4	347	210	183	799	741	960	11.5317	7.11093	6.66216	38.5469	29.6289	46.1077
WBGene00020948	1897.94	892.951	693.426	6865.97	4922.83	6871.44	1161.44	6220.08	-2.42089	6.43877e-15	1.08189e-13	era-1	V	6703057	6704573	+	1369	protein_coding	Embryonic mRna (mRNA) Anterior [Source:UniProtKB/TrEMBL;Acc:O45146]	-	2230	1071	773	5708	4940	5786	65.393	32.0007	24.8317	242.991	174.296	245.213
WBGene00014164	1089.4	1304.83	1216.41	419.801	308.922	216.143	1203.55	314.955	1.93437	6.48369e-15	1.08843e-13	lact-2	II	10094873	10098785	+	1520	protein_coding	Beta-lactamase domain-containing protein 2 [Source:UniProtKB/Swiss-Prot;Acc:Q09621]	Beta-lactamase	1280	1565	1356	349	310	182	33.8062	42.1158	39.2326	13.3811	9.85104	6.947
WBGene00018427	260.434	240.121	179.412	755.401	713.511	716.121	226.656	728.345	-1.68338	6.50885e-15	1.09165e-13	F44E7.5	V	5778818	5780947	-	1621	protein_coding	-	-	306	288	200	628	716	603	7.57824	7.26747	5.42598	22.5781	21.3351	21.5826
WBGene00012982	805.985	708.692	699.705	1813.93	1641.27	1927.47	738.127	1794.22	-1.28113	6.5405e-15	1.09594e-13	jmjd-2	II	14234972	14243603	-	3104	protein_coding	Lysine-specific demethylase 4 [Source:UniProtKB/Swiss-Prot;Acc:Q9U297]	JmjC	947	850	780	1508	1647	1623	12.2478	11.2014	11.0511	28.3132	25.6292	30.3365
WBGene00022589	204.262	226.781	219.779	34.8832	41.854	40.3783	216.941	39.0385	2.47208	6.58085e-15	1.10169e-13	ZC317.6	V	5465822	5468626	-	1151	protein_coding	-	-	240	272	245	29	42	34	8.37077	9.66646	9.36099	1.46836	1.76254	1.71385
WBGene00016303	112.344	55.8616	36.7794	536.479	422.526	511.855	68.3284	490.287	-2.84152	6.60337e-15	1.10444e-13	fbxc-32	II	946485	948191	-	1318	protein_coding	F-box C protein [Source:UniProtKB/TrEMBL;Acc:P91104]	-	132	67	41	446	424	431	4.02058	2.07938	1.36804	19.721	15.5387	18.9728
WBGene00011388	44.2568	26.6802	19.7353	212.908	232.19	224.456	30.2241	223.185	-2.88269	6.61597e-15	1.10553e-13	T02G6.5	I	11815910	11819277	+	1729	protein_coding	-	-	52	32	22	177	233	189	1.20736	0.757058	0.559575	5.96607	6.50916	6.34214
WBGene00044533	125.111	190.93	205.426	0	0	0	173.822	0	9.71417	6.69544e-15	1.11777e-13	F41F3.8	V	4648832	4650726	+	684	protein_coding	-	-	147	229	229	0	0	0	8.62762	13.6947	14.7235	0	0	0
WBGene00013465	805.985	589.465	526.573	2143.51	1700.07	2198.24	640.674	2013.94	-1.65197	6.96158e-15	1.16114e-13	Y67H2A.10	IV	13283002	13289536	-	2217	protein_coding	-	-	947	707	587	1782	1706	1851	17.148	13.0445	11.644	46.8438	37.1687	48.4407
WBGene00017672	162.559	163.416	218.882	21.6516	7.97219	3.56279	181.619	11.0622	4.0494	6.97609e-15	1.16249e-13	F21F3.2	I	4903437	4905138	+	1412	protein_coding	-	Pkinase	191	196	244	18	8	3	5.43036	5.678	7.59952	0.74293	0.273665	0.12327
WBGene00016803	2701.37	2183.6	2047.98	6733.66	5144.06	6439.16	2310.99	6105.62	-1.40149	6.99134e-15	1.16396e-13	bath-42	III	8161449	8163383	-	1707	protein_coding	BTB and MATH domain-containing protein 42 [Source:UniProtKB/Swiss-Prot;Acc:P34371]	BTB	3174	2619	2283	5598	5162	5422	74.6454	62.759	58.817	191.121	146.066	184.287
WBGene00015546	204.262	358.515	358.823	1.20287	0	0	307.2	0.400956	9.574	7.12791e-15	1.18561e-13	C06G1.2	X	16621807	16622739	+	877	protein_coding	-	-	240	430	400	1	0	0	10.986	20.0559	20.0582	0.0664524	0	0
WBGene00011636	1070.68	782.062	731.999	2842.38	2177.4	2781.35	861.579	2600.38	-1.59337	7.13917e-15	1.1864e-13	cec-3	II	7855814	7857600	-	1416	protein_coding	Chromo domain-containing protein cec-3 [Source:UniProtKB/Swiss-Prot;Acc:P45968]	Chromo	1258	938	816	2363	2185	2342	35.6654	27.0965	25.343	97.2547	74.5336	95.9606
WBGene00045484	222.986	202.602	263.735	10.8258	21.9235	38.0031	229.775	23.5842	3.28494	7.2654e-15	1.20627e-13	F34D10.9	III	3726683	3729570	-	1562	protein_coding	-	-	262	243	294	9	22	32	6.73364	6.36355	8.27746	0.335793	0.680308	1.18861
WBGene00008338	1049.4	917.13	705.984	2926.58	2260.12	2630.53	890.837	2605.74	-1.54809	7.45061e-15	1.23589e-13	pafo-1	V	11521653	11523384	+	1470	protein_coding	RNA polymerase II-associated factor 1 homolog [Source:UniProtKB/Swiss-Prot;Acc:P90783]	-	1233	1100	787	2433	2268	2215	33.6725	30.609	23.5444	96.4572	74.5229	87.423
WBGene00002229	3515.87	2427.89	2642.73	10825.8	6946.77	9062.56	2862.16	8945.05	-1.6439	7.96901e-15	1.32067e-13	klp-19	III	13302743	13307259	-	3597	protein_coding	Kinesin-like protein [Source:UniProtKB/TrEMBL;Acc:O45935]	Kinesin	4131	2912	2946	9000	6971	7631	46.1046	33.115	36.0183	145.818	93.6092	123.086
WBGene00003783	362.566	256.796	181.206	1389.31	905.84	1223.23	266.856	1172.79	-2.135	8.14734e-15	1.34899e-13	nos-1	II	10951879	10953165	-	936	protein_coding	NanOS related [Source:UniProtKB/TrEMBL;Acc:Q09597]	-	426	308	202	1155	909	1030	18.271	13.4601	9.49088	71.9145	46.9086	63.8456
WBGene00007643	886.839	556.948	365.102	3146.7	2286.03	2826.48	602.963	2753.07	-2.19056	8.19884e-15	1.35628e-13	2023-03-03	I	9416704	9418884	-	1503	protein_coding	MARCH (Membrane-Associated Ring finger (C3HC4)) homolog [Source:UniProtKB/TrEMBL;Acc:Q93227]	-	1042	668	407	2616	2294	2380	27.8316	18.1799	11.9088	101.435	73.7222	91.8729
WBGene00006058	290.223	446.059	454.808	48.1147	18.934	68.8807	397.03	45.3098	3.1407	8.31668e-15	1.37453e-13	sst-20	I	5006706	5007991	+	848	protein_coding	Sperm Specific Transcript [Source:UniProtKB/TrEMBL;Acc:Q9TXJ7]	-	341	535	507	40	19	58	16.1431	25.8067	26.2932	2.749	1.08224	3.96827
WBGene00004340	1710.7	1347.35	1273.82	4154.71	3331.38	3929.76	1443.96	3805.28	-1.39778	8.38911e-15	1.38523e-13	rfc-4	III	6972210	6973717	+	1157	protein_coding	Replication factor C subunit 4 [Source:UniProtKB/Swiss-Prot;Acc:P53016]	AAA	2010	1616	1420	3454	3343	3309	69.7417	57.1323	53.9742	173.98	139.562	165.933
WBGene00018528	199.156	282.643	167.75	16.8402	33.8818	16.6264	216.516	22.4494	3.25553	8.42516e-15	1.38992e-13	F47B3.4	I	3960968	3962249	+	965	protein_coding	-	-	234	339	187	14	34	14	9.7346	14.3697	8.52207	0.845495	1.70183	0.841725
WBGene00013449	162.559	305.988	164.162	10.8258	22.92	4.75039	210.903	12.8321	4.01465	8.50929e-15	1.40253e-13	Y67A6A.1	I	9829827	9830599	-	447	protein_coding	-	-	191	367	183	9	23	4	17.1536	33.584	18.0042	1.1734	2.48533	0.519185
WBGene00007793	327.671	386.028	299.617	78.1864	37.8679	62.9427	337.772	59.6657	2.50856	8.93708e-15	1.4717e-13	C28D4.5	IV	9745555	9746862	-	1173	protein_coding	-	-	385	463	334	65	38	53	13.1763	16.1457	12.5222	3.22943	1.56477	2.62148
WBGene00008124	177.878	202.602	199.147	21.6516	30.8922	33.2527	193.209	28.5989	2.75314	9.02975e-15	1.4841e-13	C47A4.3	IV	13740951	13742344	-	1073	protein_coding	Serine/threonine-protein phosphatase [Source:UniProtKB/TrEMBL;Acc:Q9U3L7]	Metallophos	209	243	222	18	31	28	7.81945	9.26361	9.0988	0.977649	1.39549	1.51401
WBGene00008218	7702.39	4118.75	3529.02	19866.6	19530.9	21629.7	5116.72	20342.4	-1.99117	9.03144e-15	1.4841e-13	nasp-2	V	13310186	13312260	-	1925	protein_coding	NASP (Human Nuclear Autoantigenic Sperm Protein) homolog [Source:UniProtKB/TrEMBL;Acc:O17687]	-	9050	4940	3934	16516	19599	18213	188.733	104.971	89.8741	500.016	491.776	548.934
WBGene00020263	1423.03	1232.29	1296.25	3366.83	2745.42	3287.27	1317.19	3133.17	-1.24997	9.03693e-15	1.4841e-13	let-355	I	5472321	5479438	-	2887	protein_coding	-	HA2	1672	1478	1445	2799	2755	2768	23.2498	20.9412	22.0116	56.5023	46.0934	55.6274
WBGene00019920	206.816	198.434	174.926	26.4631	25.9096	35.6279	193.392	29.3335	2.72439	9.26955e-15	1.52093e-13	acs-15	II	933018	936989	+	2194	protein_coding	Fatty Acid CoA Synthetase family [Source:UniProtKB/TrEMBL;Acc:O16775]	AMP-binding	243	238	195	22	26	30	4.44631	4.43725	3.90867	0.584381	0.572401	0.79333
WBGene00019255	247.668	222.613	239.514	7.21721	29.8957	30.8775	236.598	22.6635	3.37446	9.28826e-15	1.52262e-13	H32C10.1	IV	5934346	5937497	+	1344	protein_coding	-	-	291	267	267	6	30	26	8.69207	8.12617	8.73661	0.260173	1.07817	1.12239
WBGene00003465	1534.52	1374.86	1133.88	159.981	359.745	345.591	1347.75	288.439	2.22279	9.36784e-15	1.53428e-13	msp-78	IV	9770013	9770459	+	447	protein_coding	Major sperm protein 78 [Source:UniProtKB/Swiss-Prot;Acc:Q94053]	Motile_Sperm	1803	1649	1264	133	361	291	161.926	150.899	124.357	17.3402	39.0089	37.7707
WBGene00014127	182.134	163.416	168.647	16.8402	19.9305	4.75039	171.399	13.8403	3.6158	9.69255e-15	1.58603e-13	ZK892.3	II	10001846	10003987	+	1716	protein_coding	-	Sugar_tr	214	196	188	14	20	4	5.00641	4.67211	4.81805	0.475468	0.562959	0.135242
WBGene00008236	391.503	308.489	335.5	1367.66	866.976	1277.86	345.164	1170.83	-1.76161	9.84582e-15	1.60966e-13	C50F4.12	V	9537672	9539738	-	1509	protein_coding	-	-	460	370	374	1137	870	1076	12.2377	10.0297	10.8997	43.9118	27.848	41.3706
WBGene00015442	72.3429	155.078	244.897	0	4.98262	3.56279	157.439	2.84847	5.74317	9.91509e-15	1.61952e-13	C04F1.1	I	5726308	5729310	-	1046	protein_coding	-	-	85	186	273	0	5	3	3.26225	7.2737	11.4779	0	0.230889	0.166402
WBGene00007584	915.776	789.566	630.631	48.1147	159.444	135.386	778.658	114.315	2.76435	9.96254e-15	1.62581e-13	C14C10.1	V	12588309	12589644	+	1100	protein_coding	-	Mito_carr	1076	947	703	40	160	114	39.2689	35.2153	28.1056	2.11923	7.02573	6.01287
WBGene00009830	200.858	366.852	400.985	55.3319	49.8262	36.8155	322.898	47.3246	2.7695	1.00647e-14	1.64101e-13	cutl-18	V	11313400	11316901	-	2484	protein_coding	CUTiclin-Like [Source:UniProtKB/TrEMBL;Acc:G5EBR9]	PAN_1	236	440	447	46	50	31	3.81408	7.24561	7.91383	1.07924	0.97226	0.724068
WBGene00006443	770.239	501.92	583.985	2515.2	1608.39	2325.32	618.715	2149.63	-1.79646	1.05655e-14	1.72111e-13	pak-2	V	11036462	11039425	-	1885	protein_coding	Serine/threonine-protein kinase pak-2 [Source:UniProtKB/Swiss-Prot;Acc:G5EFU0]	Pkinase	905	602	651	2091	1614	1958	19.2738	13.0635	15.188	64.6477	41.3577	60.2658
WBGene00011505	114.898	72.5367	45.7499	621.883	373.696	502.354	77.7281	499.311	-2.68162	1.05964e-14	1.72461e-13	pzf-1	V	15926425	15928425	-	1817	protein_coding	Paired Zinc Finger protein [Source:UniProtKB/TrEMBL;Acc:G5EGG3]	-	135	87	51	517	375	423	2.98269	1.95857	1.23437	16.5823	9.96874	13.5069
WBGene00017577	83.4071	200.935	232.338	0	3.98609	0	172.227	1.3287	6.88119	1.06878e-14	1.73792e-13	F18F11.4	IV	330823	334385	+	1860	protein_coding	-	-	98	241	259	0	4	0	2.11516	5.30003	6.12375	0	0.103875	0
WBGene00012538	2617.96	2577.97	2466.01	1044.09	1195.83	909.7	2553.98	1049.87	1.28194	1.07805e-14	1.75141e-13	Y37A1B.5	IV	14051200	14056676	+	1954	protein_coding	-	-	3076	3092	2749	868	1200	766	63.1963	64.7275	61.8701	25.8884	29.6634	22.7443
WBGene00011410	1667.29	1031.35	1094.41	4923.34	3414.09	4407.18	1264.35	4248.2	-1.7483	1.11576e-14	1.81106e-13	T04A8.8	III	4694003	4695270	+	1176	protein_coding	-	-	1959	1237	1220	4093	3426	3711	66.8739	43.0265	45.6229	202.836	140.716	183.085
WBGene00012010	142.133	146.741	145.323	18.043	6.97567	11.876	144.732	12.2982	3.57539	1.11871e-14	1.81423e-13	T25B9.4	IV	10755760	10757716	-	1685	protein_coding	Tyrosine-protein kinase [Source:UniProtKB/TrEMBL;Acc:Q22765]	Pkinase_Tyr	167	176	162	15	7	10	3.97875	4.27255	4.22811	0.518802	0.200661	0.344326
WBGene00013700	609.383	531.102	530.161	72.1721	97.6593	162.701	556.882	110.844	2.32996	1.12688e-14	1.82585e-13	Y106G6D.3	I	10112088	10114256	-	1874	protein_coding	-	-	716	637	591	60	98	137	15.3382	13.9041	13.8691	1.86591	2.52593	4.24151
WBGene00044448	98.7268	127.564	217.985	8.42008	3.98609	0	148.092	4.13539	5.16751	1.1445e-14	1.85274e-13	ZK783.6	III	7648788	7650005	+	1062	protein_coding	-	-	116	153	243	7	4	0	4.38493	5.89306	10.0627	0.384135	0.181928	0
WBGene00008547	938.756	1218.95	1289.97	423.41	342.804	289.774	1149.22	351.996	1.70728	1.1682e-14	1.88942e-13	F07A11.4	II	11603956	11611532	+	3635	protein_coding	Ubiquitin carboxyl-terminal hydrolase [Source:UniProtKB/TrEMBL;Acc:I2HA92]	UCH	1103	1462	1438	352	344	244	12.1815	16.4519	17.3974	5.6435	4.57107	3.89453
WBGene00007947	499.592	414.376	479.029	1178.81	1185.86	1131.78	464.332	1165.48	-1.32792	1.20289e-14	1.9438e-13	C35A5.3	V	10499355	10501395	-	1514	protein_coding	-	MFS_1	587	497	534	980	1190	953	15.5647	13.4278	15.5112	37.7234	37.9651	36.5205
WBGene00011668	524.273	711.193	740.97	132.315	200.301	109.259	658.812	147.292	2.15726	1.2046e-14	1.94483e-13	clec-47	V	15175673	15176324	+	606	protein_coding	C-type LECtin [Source:UniProtKB/TrEMBL;Acc:O18076]	Lectin_C	616	853	826	110	201	92	40.8073	57.5772	59.943	10.5786	16.0209	8.80815
WBGene00020375	2056.24	1233.96	952.675	5308.26	5315.46	5556.77	1414.29	5393.49	-1.93104	1.24448e-14	2.00743e-13	pigv-1	I	6185462	6188121	+	2326	protein_coding	GPI mannosyltransferase pigv-1 [Source:UniProtKB/Swiss-Prot;Acc:O02164]	-	2416	1480	1062	4413	5334	4679	41.6982	26.0271	20.0792	110.569	110.766	116.711
WBGene00017975	521.72	608.641	568.735	37.2889	104.635	117.572	566.365	86.4987	2.70813	1.25523e-14	2.02297e-13	F32B5.1	I	2700420	2702158	+	1360	protein_coding	-	-	613	730	634	31	105	99	18.0947	21.9562	20.5013	1.32841	3.72919	4.22343
WBGene00007948	120.004	196.766	183	0	10.9618	10.6884	166.59	7.21671	4.50512	1.25683e-14	2.02375e-13	C35A5.4	V	10497059	10499324	+	1310	protein_coding	Major sperm protein [Source:UniProtKB/TrEMBL;Acc:Q18471]	Motile_Sperm	141	236	204	0	11	9	4.32093	7.3691	6.84841	0	0.405588	0.398603
WBGene00019608	3185.64	2226.13	2234.57	7867.96	6133.6	7836.96	2548.78	7279.51	-1.51394	1.27219e-14	2.04666e-13	ani-2	II	6361159	6365367	-	3555	protein_coding	Anillin-like protein 2 [Source:UniProtKB/Swiss-Prot;Acc:Q09994]	PH	3743	2670	2491	6541	6155	6599	42.2678	30.7217	30.8152	107.23	83.6281	107.698
WBGene00008495	354.906	452.729	475.441	78.1864	26.9061	16.6264	427.692	40.573	3.40408	1.27675e-14	2.05219e-13	F01D5.5	II	14001686	14002306	-	573	protein_coding	-	ShTK	417	543	530	65	27	14	29.2153	38.7632	40.6773	6.61103	2.276	1.41756
WBGene00022262	7.65984	5.83628	0	159.981	103.638	121.135	4.49871	128.252	-4.81823	1.28043e-14	2.05627e-13	Y73C8C.3	V	3115303	3118128	+	2481	protein_coding	-	-	9	7	0	133	104	102	0.145628	0.11541	0	3.12417	2.02475	2.3853
WBGene00008080	333.628	159.247	165.059	1297.89	851.031	1172.16	219.311	1107.03	-2.33511	1.29458e-14	2.07717e-13	C44B9.3	III	10878191	10880183	-	1143	protein_coding	-	-	392	191	184	1079	854	987	13.768	6.83535	7.0795	55.0155	36.0891	50.1003
WBGene00006996	3463.1	2363.69	2500.1	8764.1	6694.65	8220.55	2775.63	7893.1	-1.5077	1.34668e-14	2.15885e-13	zyg-11	II	8017669	8020785	+	2827	protein_coding	Early embryogenesis protein zyg-11 [Source:UniProtKB/Swiss-Prot;Acc:P21541]	-	4069	2835	2787	7286	6718	6922	57.7819	41.0205	43.3553	150.201	114.783	142.061
WBGene00014085	104.684	190.096	166.853	13.2315	13.9513	13.0636	153.878	13.4155	3.5183	1.36245e-14	2.18221e-13	ZK809.1	IV	11642102	11643722	+	1425	protein_coding	-	Y_phosphatase	123	228	186	11	14	11	3.46513	6.54476	5.74022	0.449871	0.474545	0.447865
WBGene00009983	3497.14	5529.46	6529.68	12.0287	0	17.814	5185.43	9.94755	9.03497	1.39485e-14	2.23212e-13	cut-2	V	13414902	13416121	+	1031	protein_coding	Cuticlin-2 [Source:UniProtKB/Swiss-Prot;Acc:P34682]	-	4109	6632	7279	10	0	15	159.995	263.124	310.487	0.565264	0	0.844116
WBGene00013959	105.536	190.096	213.5	8.42008	12.9548	17.814	169.71	13.063	3.69867	1.42036e-14	2.27094e-13	ZK265.7	I	8262039	8268990	+	1406	protein_coding	-	-	124	228	238	7	13	15	3.54051	6.6332	7.44428	0.29015	0.446603	0.618978
WBGene00015937	600.021	573.623	439.558	86.6065	74.7393	153.2	537.734	104.849	2.36207	1.45428e-14	2.32314e-13	C17H12.12	IV	6795913	6798789	+	1935	protein_coding	-	BTB	705	688	490	72	75	129	14.6264	14.5439	11.1364	2.16851	1.87217	3.86793
WBGene00006649	725.982	1076.38	1108.76	230.951	322.874	239.895	970.374	264.573	1.87301	1.47848e-14	2.35972e-13	tth-1	X	8422480	8423731	-	731	protein_coding	Thymosin beta [Source:UniProtKB/Swiss-Prot;Acc:O17389]	-	853	1291	1236	192	324	202	46.8448	72.2408	74.3587	15.3071	21.4088	16.0326
WBGene00004134	1132.8	2051.04	2588.01	489.567	360.742	448.912	1923.95	433.074	2.15198	1.50668e-14	2.40261e-13	myrf-1	II	10496987	10502541	-	3654	protein_coding	Myelin regulatory factor homolog 1 Myelin regulatory factor homolog 1, N-terminal Myelin regulatory factor homolog 1, C-terminal [Source:UniProtKB/Swiss-Prot;Acc:G5EFI7]	NDT80_PhoG	1331	2460	2885	407	362	378	14.6231	27.5385	34.7223	6.49136	4.78524	6.00195
WBGene00000705	95.3224	186.761	254.764	0	0	0	178.949	0	9.75595	1.57061e-14	2.50235e-13	col-131	IV	13065766	13067300	-	939	protein_coding	COLlagen [Source:UniProtKB/TrEMBL;Acc:Q18537]	Collagen	112	224	284	0	0	0	4.78831	9.7579	13.301	0	0	0
WBGene00000423	737.898	486.913	482.617	1842.79	1757.87	1643.64	569.142	1748.1	-1.61881	1.58632e-14	2.52518e-13	ced-9	III	10335172	10337536	+	1299	protein_coding	Apoptosis regulator ced-9 [Source:UniProtKB/Swiss-Prot;Acc:P41958]	-	867	584	538	1532	1764	1384	26.7941	18.3898	18.2139	68.7321	65.5924	61.8153
WBGene00011184	179.581	419.379	374.073	26.4631	32.8853	4.75039	324.344	21.3663	3.91348	1.5971e-14	2.54011e-13	R09H10.7	IV	10621111	10621832	+	508	protein_coding	-	-	211	503	417	22	33	4	16.6743	40.5022	36.0997	2.52388	3.13772	0.456842
WBGene00015479	167.665	319.328	366	34.8832	42.8505	22.5644	284.331	33.4327	3.08217	1.61053e-14	2.55922e-13	wht-1	III	6084665	6087721	-	2075	protein_coding	WHiTe (Drosophila) related ABC transporter [Source:UniProtKB/TrEMBL;Acc:A0A2K5ATT2]	ABC2_membrane	197	383	408	29	43	19	3.81134	7.55013	8.64715	0.814498	1.00095	0.531257
WBGene00004217	2681.79	1812.58	1542.04	7615.36	5457.96	7247.91	2012.14	6773.74	-1.75109	1.61872e-14	2.56999e-13	ptr-2	I	3789309	3792797	-	2909	protein_coding	PaTched Related family [Source:UniProtKB/TrEMBL;Acc:P91129]	-	3151	2174	1719	6331	5477	6103	43.4845	30.5696	25.9874	126.835	90.9417	121.722
WBGene00016632	1374.52	937.14	920.381	3435.39	2796.25	3287.27	1077.35	3172.97	-1.55816	1.6378e-14	2.598e-13	C44B7.12	II	6891709	6893639	-	1610	protein_coding	Adenosine deaminase-like protein [Source:UniProtKB/Swiss-Prot;Acc:Q8IG39]	-	1615	1124	1026	2856	2806	2768	40.2695	28.5571	28.0254	103.381	84.1833	99.7492
WBGene00011275	419.589	292.648	278.088	1087.39	957.659	1136.53	330.108	1060.53	-1.6833	1.64195e-14	2.60232e-13	psf-1	II	9968659	9969631	+	683	protein_coding	Probable DNA replication complex GINS protein PSF1 [Source:UniProtKB/Swiss-Prot;Acc:Q22019]	-	493	351	310	904	961	957	28.9772	21.0213	19.9605	77.1361	67.9621	81.2944
WBGene00003804	1378.77	1005.51	1080.95	3078.14	2762.36	3001.06	1155.08	2947.19	-1.35124	1.65092e-14	2.61425e-13	npp-18	III	13296853	13299122	+	1432	protein_coding	Nucleoporin SEH1 [Source:UniProtKB/Swiss-Prot;Acc:O45933]	-	1620	1206	1205	2559	2772	2527	45.4152	34.4491	37.0062	104.145	93.5006	102.384
WBGene00004972	297.031	351.011	336.397	44.5061	37.8679	81.9442	328.146	54.7728	2.58834	1.69175e-14	2.67656e-13	spe-26	IV	10389578	10391969	-	1817	protein_coding	Spermatocyte protein spe-26 [Source:UniProtKB/Swiss-Prot;Acc:Q10579]	Kelch_1	349	421	375	37	38	69	7.71081	9.47766	9.07627	1.18674	1.01017	2.20325
WBGene00015145	445.122	343.507	361.514	1077.77	1052.33	990.457	383.381	1040.19	-1.43998	1.73287e-14	2.73923e-13	B0336.5	III	5692896	5693938	+	881	protein_coding	Adp (ADP) Ribosylation factor Like gtpase (GTPase) 14 Effector protein homolog [Source:UniProtKB/TrEMBL;Acc:Q17483]	-	523	412	403	896	1056	834	23.8317	19.1291	20.1168	59.271	57.8965	54.9237
WBGene00001029	3577.14	2895.63	2740.51	9286.14	6673.72	8844.04	3071.1	8267.97	-1.42866	1.73789e-14	2.74478e-13	dnj-11	IV	6585871	6588186	+	2059	protein_coding	DNaJ domain (Prokaryotic heat shock protein) [Source:UniProtKB/TrEMBL;Acc:Q94216]	DnaJ	4203	3473	3055	7720	6697	7447	81.9469	68.9957	65.2508	218.51	157.104	209.843
WBGene00003424	1330.26	1186.43	1183.22	176.822	297.961	401.408	1233.3	292.063	2.07789	1.74248e-14	2.74964e-13	msp-3	II	4785861	4786316	-	456	protein_coding	Major sperm protein 3 [Source:UniProtKB/Swiss-Prot;Acc:Q19832]	Motile_Sperm	1563	1423	1319	147	299	338	137.602	127.648	127.207	18.7872	31.6716	43.0052
WBGene00013931	120.004	39.1865	52.0293	558.131	505.238	457.225	70.4066	506.864	-2.84752	1.78026e-14	2.80681e-13	clec-97	I	11152704	11154329	+	661	protein_coding	C-type LECtin [Source:UniProtKB/TrEMBL;Acc:Q9XUI4]	-	141	47	58	464	507	385	8.56342	2.90851	3.85885	40.9097	37.0485	33.7931
WBGene00003915	1048.55	1720.87	2256.1	378.903	457.404	300.462	1675.17	378.923	2.14338	1.81899e-14	2.86538e-13	pan-1	III	4562738	4566276	+	2197	protein_coding	P-granule-associated novel protein 1 [Source:UniProtKB/Swiss-Prot;Acc:Q9U3A0]	-	1232	2064	2515	315	459	253	22.5118	38.4285	50.343	8.35585	10.0913	6.68128
WBGene00007440	165.112	346.008	257.456	27.666	10.9618	2.3752	256.192	13.6676	4.23576	1.85541e-14	2.92022e-13	C08E8.4	V	18371846	18373528	+	938	protein_coding	-	-	194	415	287	23	11	2	8.30288	18.0975	13.4558	1.42901	0.56644	0.123708
WBGene00020661	993.226	1008.01	837.852	75.7807	188.343	230.394	946.362	164.839	2.5201	1.89344e-14	2.97749e-13	smz-2	I	6872597	6873755	-	1067	protein_coding	Sperm Meiosis PDZ domain containing proteins [Source:UniProtKB/TrEMBL;Acc:O02063]	-	1167	1209	934	63	189	194	43.9072	46.3485	38.4958	3.44101	8.55581	10.5489
WBGene00020042	91.067	153.411	141.735	3.6086	7.97219	9.50078	128.738	7.02719	4.18751	1.9526e-14	3.06629e-13	R13A1.3	IV	7203996	7205259	+	1064	protein_coding	-	BTB	107	184	158	3	8	8	4.03712	7.07376	6.5305	0.16432	0.363172	0.436232
WBGene00012385	520.869	425.215	356.132	1560.12	1111.12	1546.25	434.072	1405.83	-1.69476	1.95329e-14	3.06629e-13	Y5F2A.4	IV	11076085	11078582	-	1462	protein_coding	-	-	612	510	397	1297	1115	1302	16.8048	14.2691	11.9419	51.7014	36.8376	51.6693
WBGene00009031	1880.06	1730.87	1188.6	140.736	402.596	313.526	1599.85	285.619	2.48396	1.96928e-14	3.08872e-13	F21H7.5	V	16237523	16238824	+	1125	protein_coding	Major sperm protein [Source:UniProtKB/TrEMBL;Acc:O45386]	Motile_Sperm	2209	2076	1325	117	404	264	78.8266	75.4829	51.7958	6.06099	17.3457	13.6151
WBGene00013596	513.209	421.046	372.279	1252.19	1113.12	1279.04	435.511	1214.78	-1.47942	1.98767e-14	3.11487e-13	nyn-2	I	13572379	13575805	+	1765	protein_coding	NYN domain ribonuclease homolog [Source:UniProtKB/TrEMBL;Acc:Q9NA28]	-	603	505	415	1041	1117	1077	13.7152	11.7036	10.3403	34.3729	30.5684	35.403
WBGene00007709	6728.74	3375.87	2799.72	17186.6	18703.8	19680.9	4301.44	18523.7	-2.10646	1.99774e-14	3.12796e-13	clec-87	I	10184478	10185470	-	894	protein_coding	C-type lectin domain-containing protein 87 [Source:UniProtKB/Swiss-Prot;Acc:Q9XVS3]	Lectin_C	7906	4049	3121	14288	18769	16572	355.017	185.261	153.528	931.417	1014.07	1075.49
WBGene00015468	658.746	513.593	500.558	1563.73	1373.21	1802.77	557.632	1579.9	-1.50207	2.04799e-14	3.20387e-13	madf-11	III	5600393	5603656	-	1987	protein_coding	MADF domain transcription factor [Source:UniProtKB/TrEMBL;Acc:H2KYG5]	-	774	616	558	1300	1378	1518	15.6377	12.6811	12.35	38.129	33.4977	44.3244
WBGene00004208	7994.32	5311.85	5487.3	19231.5	15565.7	17930.4	6264.49	17575.8	-1.48829	2.07956e-14	3.25045e-13	ptc-1	II	7893229	7900510	+	5065	protein_coding	-	-	9393	6371	6117	15988	15620	15098	74.4483	51.452	53.1117	183.961	148.959	172.946
WBGene00044079	647.682	759.551	969.719	250.197	209.27	249.396	792.317	236.287	1.74653	2.09582e-14	3.27306e-13	tag-241	X	11826093	11836162	+	5308	protein_coding	-	-	761	911	1081	208	210	210	5.7555	7.02039	8.95624	2.28372	1.91096	2.2954
WBGene00004183	293.627	342.673	285.264	58.9405	73.7428	78.3815	307.188	70.3549	2.12528	2.09852e-14	3.27444e-13	prk-2	III	3363668	3370209	-	1781	protein_coding	Serine/threonine-protein kinase prk-2 [Source:UniProtKB/Swiss-Prot;Acc:Q20443]	Pkinase	345	411	318	49	74	66	7.77651	9.43956	7.85225	1.6034	2.00693	2.15005
WBGene00007044	326.82	529.434	562.455	95.0266	114.6	102.133	472.903	103.92	2.1844	2.1004e-14	3.27456e-13	cpna-5	II	7711871	7718591	-	2457	protein_coding	Copine family protein 5 [Source:UniProtKB/Swiss-Prot;Acc:Q09219]	-	384	635	627	79	115	86	6.27416	10.5716	11.2226	1.87384	2.26077	2.03078
WBGene00219436	120.855	200.935	160.573	0	2.98957	0	160.788	0.996524	7.18345	2.10354e-14	3.27532e-13	C49H3.16	IV	7920416	7922012	+	720	protein_coding	-	Kunitz_BPTI	142	241	179	0	3	0	7.91745	13.6917	10.9333	0	0.201258	0
WBGene00044329	828.965	657.833	610.896	2468.29	1659.21	2352.63	699.231	2160.04	-1.6268	2.10449e-14	3.27532e-13	cpsf-4	IV	12092322	12093472	-	1056	protein_coding	Cleavage and Polyadenylation Specificity Factor [Source:UniProtKB/TrEMBL;Acc:Q7YTG9]	zf-CCCH	974	789	681	2052	1665	1981	37.0275	30.5624	28.3605	113.246	76.1578	108.84
WBGene00009834	143.835	61.6979	58.3087	595.42	594.925	466.726	87.9471	552.357	-2.65042	2.14719e-14	3.33891e-13	lsy-27	V	17348665	17350180	-	1039	protein_coding	-	-	169	74	65	495	597	393	6.52981	2.91333	2.75124	27.7651	27.7538	21.9455
WBGene00020763	771.09	519.429	586.676	2150.73	1624.33	1868.09	625.732	1881.05	-1.58769	2.17362e-14	3.37711e-13	ztf-18	III	889955	895634	-	2652	protein_coding	Zinc finger putative Transcription Factor family [Source:UniProtKB/TrEMBL;Acc:B9ZSG9]	-	906	623	654	1788	1630	1573	13.7146	9.60923	10.8451	39.292	29.6878	34.4132
WBGene00014114	1467.28	1057.2	1056.73	4182.37	2926.79	3499.85	1193.74	3536.34	-1.56656	2.18315e-14	3.38902e-13	tftc-3	V	10206619	10210344	-	3326	protein_coding	Transcription Factor ThreeC subunit (GTF3C homolog) [Source:UniProtKB/TrEMBL;Acc:Q95PV7]	-	1724	1268	1178	3477	2937	2947	20.8087	15.5945	15.5759	60.9246	42.6526	51.4076
WBGene00011227	257.03	282.643	183	34.8832	32.8853	11.876	240.891	26.5481	3.17673	2.20454e-14	3.4193e-13	R11.2	X	16184370	16185419	+	797	protein_coding	Neuropeptide-Like Protein [Source:UniProtKB/TrEMBL;Acc:O62346]	-	302	339	204	29	33	10	15.2117	17.3986	11.2565	2.12056	1.99995	0.727966
WBGene00003983	23.8306	2.50126	6.2794	220.125	292.978	167.451	10.8704	226.851	-4.38294	2.21928e-14	3.43922e-13	pes-10	II	12846203	12847836	-	1444	protein_coding	Patterned expression site protein 10 [Source:UniProtKB/Swiss-Prot;Acc:P41991]	-	28	3	7	183	294	141	0.778432	0.0849822	0.213187	7.38574	9.83432	5.66528
WBGene00004820	77.4495	41.6877	33.1911	400.555	467.37	250.583	50.7761	372.836	-2.87586	2.28363e-14	3.53593e-13	skr-14	V	4420997	4421596	-	600	protein_coding	SKp1 Related (Ubiquitin ligase complex component) [Source:UniProtKB/TrEMBL;Acc:Q9N3U9]	Skp1	91	50	37	333	469	211	6.08863	3.40873	2.71195	32.3447	37.756	20.4033
WBGene00020766	131.919	165.917	151.603	0	0	0	149.813	0	9.4999	2.32465e-14	3.59636e-13	T24C12.4	X	2204050	2205063	-	848	protein_coding	-	-	155	199	169	0	0	0	7.33779	9.59911	8.76439	0	0	0
WBGene00007971	1286	978.828	958.058	3274.21	2480.35	3294.4	1074.3	3016.32	-1.48913	2.33764e-14	3.61338e-13	rpb-3	I	8728687	8730054	+	1021	protein_coding	RNA Polymerase II (B) subunit [Source:UniProtKB/TrEMBL;Acc:Q93338]	RNA_pol_A_bac	1511	1174	1068	2722	2489	2774	59.4112	47.0345	46.002	155.372	117.751	157.634
WBGene00019212	381.29	880.445	1086.34	3.6086	18.934	21.3768	782.691	14.6398	5.73546	2.35391e-14	3.63543e-13	zmp-2	III	2636405	2642848	+	2413	protein_coding	Matrix metalloproteinase-B [Source:UniProtKB/Swiss-Prot;Acc:O44836]	-	448	1056	1211	3	19	18	7.45333	17.9011	22.0708	0.0724559	0.38033	0.432797
WBGene00012168	314.053	421.88	516.705	97.4323	89.6871	58.1923	417.546	81.7706	2.35083	2.37743e-14	3.66864e-13	W01A8.6	I	7070649	7074733	-	1274	protein_coding	-	-	369	506	576	81	90	49	11.6275	16.2463	19.8831	3.70532	3.41222	2.2315
WBGene00001571	843.433	572.79	582.19	2456.26	1699.07	2452.39	666.138	2202.57	-1.72496	2.39638e-14	3.69474e-13	gei-14	II	8273543	8276231	-	2344	protein_coding	GEX Interacting protein [Source:UniProtKB/TrEMBL;Acc:Q21088]	-	991	687	649	2042	1705	2065	16.9725	11.9887	12.1764	50.7701	35.1343	51.113
WBGene00011904	1361.75	1754.22	1901.76	548.508	668.667	567.672	1672.58	594.949	1.49046	2.4322e-14	3.74679e-13	hlb-1	X	13865038	13882693	-	4190	protein_coding	Liprin-beta [Source:UniProtKB/Swiss-Prot;Acc:Q94071]	SAM_2	1600	2104	2120	456	671	478	15.3298	20.5402	22.2512	6.34251	7.73522	6.61886
WBGene00003209	2140.5	1537.44	1411.97	4625.03	4387.69	5002.16	1696.64	4671.63	-1.46114	2.44235e-14	3.75923e-13	mel-26	I	9132538	9135753	+	1716	protein_coding	Protein maternal effect lethal 26 [Source:UniProtKB/Swiss-Prot;Acc:Q94420]	BTB	2515	1844	1574	3845	4403	4212	58.837	43.9559	40.3384	130.584	123.935	142.41
WBGene00013552	518.316	365.185	355.235	1311.13	1252.63	1150.78	412.912	1238.18	-1.58417	2.46593e-14	3.79231e-13	gmn-1	III	12224487	12225331	-	689	protein_coding	Geminin homolog [Source:UniProtKB/TrEMBL;Acc:G5EEM1]	-	609	438	396	1090	1257	969	35.4836	26.0033	25.2759	92.1971	88.1211	81.5969
WBGene00012831	283.414	300.152	206.323	30.0717	54.8088	27.3147	263.296	37.3984	2.80521	2.57309e-14	3.95376e-13	Y43F8C.9	V	19646088	19647338	+	409	protein_coding	-	-	333	360	230	25	55	23	32.6852	36.0042	24.7306	3.56227	6.49536	3.26268
WBGene00007118	1817.93	1544.95	1287.28	4480.68	3543.64	4649.45	1550.05	4224.59	-1.44626	2.63239e-14	4.04145e-13	npp-22	V	11731120	11733472	-	1965	protein_coding	Nucleoporin ndc-1 [Source:UniProtKB/Swiss-Prot;Acc:Q8I4N3]	-	2136	1853	1435	3725	3556	3915	43.6384	38.5733	32.1159	110.477	87.4104	115.595
WBGene00018738	119.153	160.915	226.956	14.4344	19.9305	13.0636	169.008	15.8095	3.40891	2.66226e-14	4.08059e-13	swip-10	X	2114629	2118257	-	1467	protein_coding	SWimming Induced Paralysis [Source:UniProtKB/TrEMBL;Acc:Q20700]	Lactamase_B	140	193	253	12	20	11	3.83114	5.38147	7.5844	0.476718	0.658512	0.435043
WBGene00012437	404.269	467.736	636.014	52.9262	56.8019	124.698	502.673	78.1419	2.68837	2.66238e-14	4.08059e-13	hum-9	IV	9274416	9283113	+	4643	protein_coding	Non-muscle MYosin [Source:UniProtKB/TrEMBL;Acc:Q9XWR0]	Myosin_head	475	561	709	44	57	105	4.107	4.9424	6.7155	0.552286	0.59298	1.31208
WBGene00009451	1420.47	1254.8	1239.73	3469.07	2721.51	3150.7	1305	3113.76	-1.25437	2.67845e-14	4.10176e-13	cids-2	I	8804799	8808081	-	2473	protein_coding	Pol II C-terminal Interaction Domain Suppressor [Source:UniProtKB/TrEMBL;Acc:Q8I4J5]	-	1669	1505	1382	2884	2731	2653	27.0933	24.8935	24.5762	67.9644	53.3411	62.2418
WBGene00017066	2040.92	1296.49	1242.42	5618.6	4122.62	5219.49	1526.61	4986.9	-1.70767	2.69798e-14	4.12818e-13	maco-1	I	6598981	6607520	-	3701	protein_coding	Macoilin [Source:UniProtKB/Swiss-Prot;Acc:P91193]	-	2398	1555	1385	4671	4137	4395	26.0112	17.1864	16.4574	73.5531	53.9921	68.8984
WBGene00010000	222.135	100.884	58.3087	969.512	776.292	1058.15	127.109	934.651	-2.87743	2.71378e-14	4.14886e-13	F53F8.3	V	20688734	20689532	-	746	protein_coding	-	-	261	121	65	806	779	891	14.0453	6.63469	3.83182	62.966	50.4386	69.296
WBGene00013474	2460.51	2202.78	1710.69	363.266	548.088	731.56	2124.66	547.638	1.95589	2.71841e-14	4.15244e-13	Y69E1A.2	IV	10949767	10951133	+	1269	protein_coding	-	-	2891	2642	1907	302	550	616	91.4568	85.1618	66.0876	13.8693	20.9346	28.1636
WBGene00017028	403.418	511.925	495.176	139.533	144.496	131.823	470.173	138.617	1.76138	2.72285e-14	4.15362e-13	dex-1	III	5526071	5535481	+	3822	protein_coding	Dendrite extension defective protein 1 [Source:UniProtKB/Swiss-Prot;Acc:P41950]	-	474	614	552	116	145	111	4.97872	6.5713	6.35154	1.76879	1.83249	1.68501
WBGene00044633	217.88	242.623	218.882	48.1147	45.8401	39.1907	226.462	44.3818	2.35062	2.72376e-14	4.15362e-13	F54H12.7	III	7969319	7970283	+	530	protein_coding	-	-	256	291	244	40	46	33	19.3907	22.459	20.2463	4.39839	4.19224	3.6125
WBGene00044446	113.195	143.406	219.779	0	0	0	158.793	0	9.58345	2.72706e-14	4.15516e-13	C06G4.6	III	8004397	8005887	+	673	protein_coding	-	-	133	172	245	0	0	0	7.93353	10.4541	16.0097	0	0	0
WBGene00021552	595.765	464.401	415.338	1690.03	1259.61	1490.44	491.835	1480.02	-1.58886	2.73551e-14	4.16454e-13	zip-4	I	3264237	3266762	-	1304	protein_coding	BZIP transcription factor family [Source:UniProtKB/TrEMBL;Acc:Q965I4]	-	700	557	463	1405	1264	1255	21.5501	17.4724	15.6147	62.7927	46.8202	55.8387
WBGene00010114	256.179	250.126	183.897	14.4344	23.9166	41.5659	230.067	26.639	3.11237	2.76667e-14	4.20845e-13	F55D12.6	I	7901932	7903243	+	663	protein_coding	-	-	301	300	205	12	24	35	18.2256	18.5089	13.5979	1.05482	1.74848	3.06284
WBGene00003096	2292.84	1782.57	1882.03	819.153	609.873	750.562	1985.81	726.529	1.45145	2.76902e-14	4.2085e-13	lys-7	V	3481421	3482600	-	913	protein_coding	Lysozyme-like protein 7 [Source:UniProtKB/Swiss-Prot;Acc:O16202]	-	2694	2138	2098	681	612	632	118.456	95.7879	101.057	43.4697	32.3776	40.162
WBGene00015747	623	402.704	366	1834.37	1345.31	1795.65	463.901	1658.44	-1.8375	2.79776e-14	4.24862e-13	C13G5.2	III	8616781	8626917	-	1191	protein_coding	-	-	732	483	408	1525	1350	1512	24.6734	16.5886	15.0654	74.6222	54.7502	73.6562
WBGene00010420	608.532	529.434	512.22	1752.58	1242.67	1706.58	550.062	1567.27	-1.51006	2.83378e-14	4.29972e-13	mcrs-1	I	12647376	12652087	-	1570	protein_coding	MCRS1 (Microtubule-binding MiCRoSpherule Protein 1) homolog [Source:UniProtKB/TrEMBL;Acc:G5ED60]	-	715	635	571	1457	1247	1437	18.2825	16.5443	15.9944	54.0841	38.3646	53.1039
WBGene00018163	104.684	169.252	122.897	8.42008	1.99305	9.50078	132.278	6.63797	4.35027	2.86144e-14	4.33805e-13	F38A5.6	IV	6596108	6597398	-	898	protein_coding	-	-	123	203	137	7	2	8	5.49868	9.24685	6.70927	0.454289	0.107577	0.516872
WBGene00004350	325.118	254.295	330.117	1035.67	793.233	906.137	303.177	911.68	-1.58824	2.88775e-14	4.37429e-13	rgs-7	X	3542558	3557599	+	3585	protein_coding	Regulator of G-protein signaling rgs-7 [Source:UniProtKB/Swiss-Prot;Acc:Q8WQC0]	RGS	382	305	368	861	796	763	4.27764	3.48004	4.51429	13.9966	10.7248	12.3482
WBGene00019346	253.626	355.18	412.646	39.6946	72.7462	29.6899	340.484	47.3769	2.83557	2.95384e-14	4.47067e-13	K02G10.5	X	4687763	4691316	-	2296	protein_coding	Solute carrier organic anion transporter family member [Source:UniProtKB/TrEMBL;Acc:X5LQ17]	-	298	426	460	33	73	25	5.21044	7.58947	8.81083	0.83763	1.53573	0.631739
WBGene00003229	4282.7	2358.69	1935.85	12591.6	9865.59	11738.2	2859.08	11398.5	-1.99515	3.14638e-14	4.75811e-13	mex-3	I	127297	134065	+	1828	protein_coding	Muscle EXcess [Source:UniProtKB/TrEMBL;Acc:V6CKQ3]	KH_1	5032	2829	2158	10468	9900	9884	110.508	63.3039	51.9166	333.732	261.591	313.708
WBGene00009186	4332.06	2112.73	1945.72	14037.5	9817.75	12751.2	2796.84	12202.2	-2.12521	3.23195e-14	4.88345e-13	trcs-1	IV	9587100	9588834	-	1516	protein_coding	TRansport of membrane to Cell Surface [Source:UniProtKB/TrEMBL;Acc:Q19839]	Abhydrolase_3	5090	2534	2169	11670	9852	10737	134.787	68.3725	62.9204	448.623	313.898	410.916
WBGene00002027	5050.39	3705.21	3598.1	14566.7	9506.84	12680	4117.9	12251.2	-1.57287	3.33109e-14	5.02673e-13	hsr-9	I	9626241	9630848	+	4022	protein_coding	-	BRCT	5934	4444	4011	12110	9540	10677	59.2291	45.1966	43.8573	175.474	114.57	154.02
WBGene00000681	8711.79	14210.5	12880.9	10.8258	21.9235	129.448	11934.4	54.0658	7.78735	3.33232e-14	5.02673e-13	col-107	IV	1548721	1549714	+	938	protein_coding	COLlagen [Source:UniProtKB/TrEMBL;Acc:Q86S35]	-	10236	17044	14359	9	22	109	438.084	743.263	673.213	0.559178	1.13288	6.74207
WBGene00007305	285.116	257.63	220.676	22.8545	30.8922	54.6295	254.474	36.1254	2.81925	3.38403e-14	5.1005e-13	C04G2.2	IV	10090658	10092379	+	1242	protein_coding	Tau TuBulin Kinase [Source:UniProtKB/TrEMBL;Acc:Q17631]	Pkinase	335	309	246	19	31	46	10.8281	10.1768	8.71053	0.891543	1.2056	2.14885
WBGene00011260	86.8115	98.3831	135.456	3.6086	2.98957	3.56279	106.883	3.38699	4.98681	3.43095e-14	5.16693e-13	cnnm-5	III	3826378	3829205	-	2169	protein_coding	Metal transporter cnnm-5 [Source:UniProtKB/Swiss-Prot;Acc:G5ED05]	-	102	118	151	3	3	3	1.88786	2.22534	3.0616	0.0806068	0.0668076	0.0802474
WBGene00019410	434.057	459.399	437.764	42.1004	91.6802	106.884	443.74	80.2215	2.46515	3.47812e-14	5.23362e-13	K05F1.9	II	5800067	5801175	-	742	protein_coding	Major sperm protein [Source:UniProtKB/TrEMBL;Acc:Q21246]	Motile_Sperm	510	551	488	35	92	90	27.5928	30.3754	28.9232	2.749	5.98891	7.03733
WBGene00022888	353.204	400.202	355.235	12.0287	12.9548	60.5675	369.547	28.517	3.70454	3.49675e-14	5.25729e-13	rnh-1.1	II	7525738	7528241	+	1617	protein_coding	RNase H [Source:UniProtKB/TrEMBL;Acc:Q09633]	RnaseH	415	480	396	10	13	51	10.3031	12.1424	10.77	0.360413	0.388327	1.82991
WBGene00004312	1416.22	999.672	920.381	3270.6	2875.97	3468.97	1112.09	3205.18	-1.52694	3.50903e-14	5.27139e-13	rba-1	I	9616508	9618107	-	1343	protein_coding	Probable histone-binding protein rba-1 [Source:UniProtKB/Swiss-Prot;Acc:P90917]	WD40	1664	1199	1026	2719	2886	2921	49.7401	36.5188	33.5971	117.989	103.797	126.19
WBGene00008882	565.126	346.008	394.705	1647.93	1208.78	1600.88	435.28	1485.86	-1.77096	3.55474e-14	5.33564e-13	F16B12.6	X	14102359	14107905	+	4405	protein_coding	-	-	664	415	440	1370	1213	1348	6.05134	3.85368	4.39276	18.1253	13.3008	17.7547
WBGene00004078	6069.14	2984.01	2410.39	17444	15256.8	18443.4	3821.18	17048.1	-2.15748	3.56877e-14	5.35227e-13	pos-1	V	8414085	8415254	+	1118	protein_coding	Cytoplasmic zinc-finger protein; POsterior Segregation [Source:UniProtKB/TrEMBL;Acc:G5EF15]	zf-CCCH	7131	3579	2687	14502	15310	15530	256.058	130.946	105.696	755.955	661.451	805.933
WBGene00016054	260.434	255.963	249.382	21.6516	49.8262	46.3163	255.26	39.2647	2.69378	3.63879e-14	5.45278e-13	C24D10.2	IV	5163293	5164351	+	603	protein_coding	-	-	306	307	278	18	50	39	20.372	20.8255	20.2749	1.73966	4.00513	3.75246
WBGene00007763	181.283	280.975	187.485	9.62294	32.8853	14.2512	216.581	18.9198	3.49635	3.64217e-14	5.45334e-13	C27B7.6	IV	8903222	8906205	-	1441	protein_coding	Putative serine/threonine-protein phosphatase C27B7.6 [Source:UniProtKB/Swiss-Prot;Acc:P48460]	Metallophos	213	337	209	8	33	12	5.93397	9.56621	6.37842	0.323546	1.10615	0.483155
WBGene00012346	101.28	186.761	172.235	0	0	0	153.425	0	9.5342	3.65462e-14	5.46746e-13	W08G11.1	V	16347060	16349833	+	1161	protein_coding	-	-	119	224	192	0	0	0	4.11476	7.89205	7.27277	0	0	0
WBGene00011487	3605.23	4943.33	4813.61	1617.86	1682.13	1099.72	4454.06	1466.57	1.6024	3.68934e-14	5.51486e-13	T05E12.6	V	17085002	17090023	-	2083	protein_coding	-	-	4236	5929	5366	1345	1688	926	81.6387	116.43	113.29	37.6308	39.1424	25.7924
WBGene00013904	186.389	273.472	224.264	34.8832	34.8783	14.2512	228.042	28.0042	3.01999	3.72018e-14	5.55639e-13	ugt-6	V	12795484	12798154	-	1685	protein_coding	UDP-glucuronosyltransferase [Source:UniProtKB/TrEMBL;Acc:Q23334]	UDPGT	219	328	250	29	35	12	5.21764	7.96247	6.52486	1.00302	1.0033	0.413191
WBGene00015095	1886.87	1355.69	1255.88	4400.09	3725.01	5104.3	1499.48	4409.8	-1.55608	4.09014e-14	6.10393e-13	B0261.7	I	5269545	5270941	-	1165	protein_coding	-	-	2217	1626	1400	3658	3738	4298	76.3958	57.0911	52.8485	182.99	154.981	214.047
WBGene00021155	876.626	576.958	607.308	2190.42	1793.74	2238.62	686.964	2074.26	-1.59404	4.09565e-14	6.10713e-13	Y4C6B.1	IV	5354488	5356539	+	1548	protein_coding	-	-	1030	692	677	1821	1800	1885	26.7114	18.2856	19.2331	68.5566	56.165	70.6496
WBGene00010036	594.063	292.648	345.367	1883.69	1370.22	1796.84	410.693	1683.58	-2.03515	4.22997e-14	6.29802e-13	cpar-1	III	9434057	9435100	+	897	protein_coding	Histone H3-like centromeric protein cpar-1 [Source:UniProtKB/Swiss-Prot;Acc:P34440]	Histone	698	351	385	1566	1375	1513	31.2387	16.0062	18.8755	101.744	74.0413	97.8624
WBGene00016171	844.284	712.86	623.455	2041.27	1697.08	1979.73	726.867	1906.02	-1.39041	4.23061e-14	6.29802e-13	C27F2.10	III	4985019	4986931	-	1434	protein_coding	PCI domain-containing protein 2 homolog [Source:UniProtKB/Swiss-Prot;Acc:Q95QU0]	-	992	855	695	1697	1703	1667	27.771	24.3888	21.3141	68.9672	57.3627	67.4459
WBGene00017986	1164.3	596.135	554.382	2989.13	3215.78	3015.31	771.604	3073.41	-1.99383	4.24781e-14	6.31845e-13	F32D1.7	V	4374974	4376173	-	1076	protein_coding	-	-	1368	715	618	2485	3227	2539	51.0392	27.1811	25.2585	134.594	144.861	136.905
WBGene00004680	689.385	623.649	598.337	1733.33	1420.05	1524.88	637.124	1559.42	-1.291	4.25976e-14	6.33103e-13	rars-2	II	6125559	6127942	+	1764	protein_coding	Arginyl(R) Amino-acyl tRNA Synthetase [Source:UniProtKB/TrEMBL;Acc:Q18316]	-	810	748	667	1441	1425	1284	18.4339	17.3451	16.6287	47.6075	39.0194	42.2314
WBGene00013854	489.379	506.923	501.455	60.1434	143.499	87.8822	499.252	97.175	2.35471	4.28465e-14	6.36281e-13	cyc-2.2	V	12611682	12612260	-	480	protein_coding	Probable cytochrome c 2.2 [Source:UniProtKB/Swiss-Prot;Acc:Q23240]	-	575	608	559	50	144	74	48.0902	51.8127	51.2155	6.0707	14.4906	8.94458
WBGene00015627	447.675	452.729	381.249	33.6803	90.6837	85.507	427.218	69.957	2.60573	4.34688e-14	6.44994e-13	C09B9.2	IV	5029250	5031046	+	1077	protein_coding	-	-	526	543	425	28	91	72	19.6065	20.6233	17.3542	1.51514	4.08122	3.8787
WBGene00002047	1646.87	1259.8	1121.32	4454.22	3235.71	3873.94	1342.66	3854.63	-1.52127	4.36911e-14	6.47763e-13	icp-1	I	2304512	2306816	-	2103	protein_coding	InCenP homolog; Incenp-like protein ICP-1 [Source:UniProtKB/TrEMBL;Acc:G5EE37]	-	1935	1511	1250	3703	3247	3262	36.9378	29.39	26.1398	102.618	74.5774	89.9941
WBGene00009458	99.5779	146.741	124.691	9.62294	5.97914	10.6884	123.67	8.76349	3.83339	4.3861e-14	6.49751e-13	F36A2.11	I	8822188	8823637	+	866	protein_coding	-	-	117	176	139	8	6	9	5.42372	8.31321	7.05875	0.538372	0.334655	0.602968
WBGene00022709	356.608	397.701	306.794	38.4918	30.8922	83.1318	353.701	50.8386	2.80495	4.42082e-14	6.54361e-13	ZK354.8	IV	5304021	5306140	-	1536	protein_coding	Tyrosine-protein phosphatase [Source:UniProtKB/TrEMBL;Acc:P91568]	Y_phosphatase	419	477	342	32	31	70	10.951	12.7028	9.79187	1.21414	0.974843	2.64409
WBGene00005832	85.1093	216.776	180.309	0	0	0	160.731	0	9.60136	4.801e-14	7.10055e-13	srw-85	V	19429440	19431687	-	1622	protein_coding	Serpentine Receptor, class W [Source:UniProtKB/TrEMBL;Acc:H9G314]	-	100	260	201	0	0	0	2.47502	6.55687	5.44974	0	0	0
WBGene00003978	867.264	752.881	868.352	172.01	290.985	255.334	829.499	239.443	1.79035	4.82691e-14	7.13306e-13	pes-4	III	1216116	1222072	-	1870	protein_coding	Patterned Expression Site [Source:UniProtKB/TrEMBL;Acc:Q95Y67]	KH_1	1019	903	968	143	292	215	21.8757	19.7524	22.7648	4.45661	7.54233	6.67062
WBGene00009028	429.802	520.263	415.338	70.9692	87.6941	136.574	455.134	98.4124	2.21074	4.89646e-14	7.22995e-13	F21H7.2	V	16227127	16229893	-	1834	protein_coding	-	-	505	624	463	59	88	115	11.0541	13.9174	11.1023	1.87483	2.31765	3.63804
WBGene00008166	2239.23	1740.05	1812.95	5345.55	4191.38	4832.34	1930.74	4789.75	-1.31067	4.97616e-14	7.34165e-13	saps-1	II	11297700	11301254	+	2980	protein_coding	SAPS (Phosphatase associated) domain protein [Source:UniProtKB/TrEMBL;Acc:B2D6K9]	-	2631	2087	2021	4444	4206	4069	35.4433	28.6471	29.825	86.9096	68.1737	79.2211
WBGene00006814	1201.74	1507.43	1578.82	476.336	513.21	590.236	1429.33	526.594	1.44064	4.98547e-14	7.34941e-13	unc-82	IV	7424498	7444660	+	6081	protein_coding	-	Pkinase	1412	1808	1760	396	515	497	9.32158	12.1618	12.7282	3.79516	4.09069	4.74188
WBGene00020408	194.049	150.91	176.72	811.936	517.196	589.049	173.893	639.393	-1.87798	5.18255e-14	7.63375e-13	T10D4.6	II	3119332	3123192	+	2502	protein_coding	-	-	228	181	197	675	519	496	3.65828	2.95914	3.46266	15.7227	10.0195	11.5017
WBGene00010442	97.0246	162.582	189.279	0	0	0	149.629	0	9.49786	5.29532e-14	7.79352e-13	bus-12	IV	13256051	13259076	+	1151	protein_coding	JC8.12-like protein [Source:UniProtKB/TrEMBL;Acc:G5ECW1]	-	114	195	211	0	0	0	3.97612	6.93	8.06191	0	0	0
WBGene00003959	612.787	758.717	810.043	256.211	156.454	175.764	727.182	196.143	1.89258	5.34075e-14	7.85402e-13	pcp-4	V	19822748	19830099	-	3155	protein_coding	Prolyl Carboxy Peptidase like [Source:UniProtKB/TrEMBL;Acc:Q9GRV9]	Peptidase_S28	720	910	903	213	157	148	9.16142	11.7982	12.5869	3.93451	2.40361	2.72165
WBGene00020985	132.771	184.26	177.617	10.8258	17.9374	2.3752	164.883	10.3795	3.964	5.35459e-14	7.86799e-13	W03D8.2	I	2798175	2800878	-	1286	protein_coding	Serine/threonine-protein phosphatase [Source:UniProtKB/TrEMBL;Acc:O45001]	Metallophos	156	221	198	9	18	2	4.86982	7.02951	6.77103	0.40786	0.676076	0.0902315
WBGene00007645	1068.97	812.911	943.705	2497.15	2105.65	2441.7	941.863	2348.17	-1.31781	5.40098e-14	7.92974e-13	C17E4.6	I	9422556	9431120	+	1720	protein_coding	-	YL1	1256	975	1052	2076	2113	2056	29.3151	23.1873	26.8979	70.3411	59.3383	69.3528
WBGene00015171	99.5779	70.0354	64.5881	370.483	330.846	313.526	78.0671	338.285	-2.11468	5.41746e-14	7.9475e-13	vang-1	X	2885863	2890625	+	1932	protein_coding	Vang-like protein [Source:UniProtKB/TrEMBL;Acc:Q95ZZ6]	-	117	84	72	308	332	264	2.43113	1.77847	1.63891	9.29081	8.30032	7.92805
WBGene00011747	1665.59	1295.65	1350.07	3801.06	3116.13	3721.93	1437.11	3546.37	-1.30301	5.53059e-14	8.10692e-13	sna-2	IV	9774563	9777634	-	2237	protein_coding	Small Nuclear RNA (snRNA) Associated protein [Source:UniProtKB/TrEMBL;Acc:Q94050]	-	1957	1554	1505	3160	3127	3134	35.12	28.4157	29.587	82.3249	67.519	81.2835
WBGene00018731	603.425	486.913	461.985	54.1291	138.517	86.6946	517.441	93.1135	2.46817	5.56754e-14	8.1545e-13	F53A9.8	X	8718567	8718905	-	339	protein_coding	-	-	709	584	515	45	139	73	83.9607	70.4672	66.8095	7.73611	19.8052	12.4937
WBGene00003156	2943.93	1958.49	1852.42	6692.76	5964.19	6682.61	2251.61	6446.52	-1.51748	5.57347e-14	8.1566e-13	mcm-4	I	2318291	2321847	-	2645	protein_coding	DNA replication licensing factor mcm-4 [Source:UniProtKB/Swiss-Prot;Acc:Q95XQ8]	MCM	3459	2349	2065	5564	5985	5627	52.4994	36.3271	34.3341	122.595	109.296	123.43
WBGene00009284	1503.03	1187.27	1282.79	3839.55	2834.11	3653.05	1324.36	3442.24	-1.37785	5.6126e-14	8.2056e-13	F31C3.2	I	15036373	15040487	+	2517	protein_coding	-	-	1766	1424	1430	3192	2844	3076	28.1668	23.142	24.9852	73.9077	54.5771	70.9043
WBGene00010198	891.094	668.671	622.558	2123.06	1784.77	2138.86	727.441	2015.57	-1.46996	5.616e-14	8.2056e-13	spat-1	II	14528754	14534173	+	2398	protein_coding	Suppressor of PAr-Two defect [Source:UniProtKB/TrEMBL;Acc:H2FLK2]	-	1047	802	694	1765	1791	1801	17.5278	13.6804	12.7274	42.8949	36.0753	43.5746
WBGene00009606	220.433	83.3755	65.4852	1044.09	727.462	894.261	123.098	888.604	-2.85095	5.65644e-14	8.25804e-13	F40G12.11	V	14286171	14288056	+	1406	protein_coding	-	-	259	100	73	868	730	753	7.3951	2.9093	2.28333	35.9786	25.0785	31.0727
WBGene00043062	737.898	857.1	974.205	322.369	260.093	223.268	856.401	268.577	1.67329	5.67113e-14	8.27282e-13	clec-80	IV	2823746	2828069	+	1794	protein_coding	C-type LECtin [Source:UniProtKB/TrEMBL;Acc:Q95XX5]	Lectin_C	867	1028	1086	268	261	188	19.4011	23.4393	26.6218	8.70608	7.0272	6.08002
WBGene00008825	1258.77	586.13	374.97	4449.41	3652.26	4525.94	739.955	4209.2	-2.50785	5.75403e-14	8.38702e-13	F14H3.6	V	16057322	16058892	-	1038	protein_coding	-	-	1479	703	418	3699	3665	3811	57.2006	27.7033	17.7096	207.681	170.546	213.015
WBGene00011350	1253.66	750.379	632.426	3714.46	2708.55	3522.42	878.822	3315.14	-1.91519	5.91716e-14	8.61788e-13	perm-1	II	7880812	7882767	+	1714	protein_coding	PERMeable eggshell [Source:UniProtKB/TrEMBL;Acc:Q22090]	-	1473	900	705	3088	2718	2966	34.5002	21.4786	18.0888	104.997	76.5954	100.399
WBGene00010875	1221.32	1108.89	1028.93	2667.96	2360.76	2970.18	1119.71	2666.3	-1.25144	5.94584e-14	8.6527e-13	M05D6.2	II	8468109	8470162	+	1762	protein_coding	-	-	1435	1330	1147	2218	2369	2501	32.6946	30.8759	28.6278	73.3611	64.9416	82.3526
WBGene00007221	1026.42	782.896	680.867	2541.66	2078.75	2403.7	830.06	2341.37	-1.49575	5.95694e-14	8.6619e-13	cpna-3	IV	9096842	9099364	+	1917	protein_coding	CoPiNe domain protein, Atypical [Source:UniProtKB/TrEMBL;Acc:Q17559]	-	1206	939	759	2113	2086	2024	25.2554	20.0363	17.4121	64.2373	52.5601	61.2573
WBGene00015156	645.98	556.114	518.499	1632.29	1302.46	1523.69	573.531	1486.15	-1.37316	6.08146e-14	8.83456e-13	B0361.2	III	7293632	7308364	+	1485	protein_coding	CWF19-like protein 2 homolog [Source:UniProtKB/Swiss-Prot;Acc:Q10946]	-	759	667	578	1357	1307	1283	20.5185	18.3727	17.1172	53.2554	42.5122	50.1267
WBGene00017998	2486.89	4546.46	6473.17	0	5.97914	19.0016	4502.18	8.3269	9.08063	6.08541e-14	8.83456e-13	F33D4.6	IV	7714164	7718009	-	2247	protein_coding	-	-	2922	5453	7216	0	6	16	52.2044	99.2673	141.229	0	0.128977	0.41313
WBGene00001827	3038.4	2203.61	2225.6	7256.9	5670.22	6825.12	2489.21	6584.08	-1.40319	6.11132e-14	8.86508e-13	hcf-1	IV	7770770	7774275	-	2790	protein_coding	HCF1 related; Host cell factor 1 [Source:UniProtKB/TrEMBL;Acc:G5EC23]	-	3570	2643	2481	6033	5690	5747	51.3681	38.7496	39.1069	126.02	98.5081	119.511
WBGene00017886	598.318	447.726	444.941	1584.18	1208.78	1564.07	496.995	1452.34	-1.54661	6.16023e-14	8.9289e-13	F28B3.5	I	4926592	4928840	+	1768	protein_coding	-	-	703	537	496	1317	1213	1317	15.9626	12.4241	12.3376	43.4124	33.1392	43.2188
WBGene00009469	178.73	160.081	140.838	532.871	458.401	546.295	159.883	512.522	-1.6796	6.25187e-14	9.05449e-13	F36D3.1	V	16499352	16502879	+	1514	protein_coding	-	-	210	192	157	443	460	460	5.56831	5.18739	4.56042	17.0525	14.6756	17.6279
WBGene00015505	271.499	232.618	188.382	925.006	626.813	862.196	230.833	804.672	-1.80047	6.30176e-14	9.11946e-13	C06A5.8	I	6008105	6009606	-	1070	protein_coding	-	zf-C3HC4	319	279	210	769	629	726	11.9684	10.6658	8.6311	41.8844	28.3943	39.3661
WBGene00012120	134.473	149.242	126.485	0	4.98262	11.876	136.733	5.61953	4.60676	6.41182e-14	9.27133e-13	T28C6.5	IV	8821447	8822874	+	1070	protein_coding	-	-	158	179	141	0	5	10	5.92793	6.84295	5.79517	0	0.22571	0.542232
WBGene00013895	2276.67	1921.8	1816.54	795.096	775.295	897.824	2005.01	822.738	1.28543	6.60228e-14	9.53914e-13	ZC434.9	I	10356251	10360890	+	2512	protein_coding	-	ShTK	2675	2305	2025	661	778	756	42.7498	37.534	35.4516	15.3353	14.9597	17.4611
WBGene00012433	787.261	1551.62	1627.26	4.81147	12.9548	0	1322.05	5.92209	7.78118	6.63202e-14	9.56861e-13	Y11D7A.9	IV	9253979	9256117	-	1193	protein_coding	-	-	925	1861	1814	4	13	0	31.1265	63.8087	66.8694	0.195402	0.526341	0
WBGene00009132	685.981	504.422	562.455	1829.56	1373.21	1936.97	584.286	1713.25	-1.55165	6.63323e-14	9.56861e-13	F25H8.2	IV	9932235	9933879	+	1406	protein_coding	-	-	806	605	627	1521	1378	1631	23.0133	17.6013	19.6116	63.0455	47.34	67.3035
WBGene00044070	659.597	829.586	936.528	153.967	238.169	255.334	808.57	215.823	1.90432	6.64573e-14	9.57904e-13	set-18	I	10590678	10593972	+	1791	protein_coding	SET (Trithorax/polycomb) domain containing [Source:UniProtKB/TrEMBL;Acc:P91821]	zf-MYND	775	995	1044	128	239	215	17.3714	22.7249	25.6351	4.16509	6.44564	6.96486
WBGene00023416	94.4713	170.086	231.441	12.0287	10.9618	15.4388	165.333	12.8097	3.69444	6.66991e-14	9.60626e-13	spi-1	II	7496247	7497369	+	576	protein_coding	Serine protease inhibitor 1 protein [Source:UniProtKB/Swiss-Prot;Acc:Q8MPZ7]	-	111	204	258	10	11	13	7.73624	14.4871	19.6983	1.01178	0.922432	1.30945
WBGene00017515	360.863	422.714	448.529	50.5205	112.607	62.9427	410.702	75.3568	2.43853	6.71545e-14	9.66417e-13	F16F9.4	X	8459821	8463360	-	1447	protein_coding	-	Abhydrolase_3	424	507	500	42	113	53	11.7632	14.3322	15.1961	1.69157	3.77202	2.12509
WBGene00010353	1020.46	546.943	491.588	2858.01	2322.9	3145.95	686.33	2775.62	-2.0156	6.72681e-14	9.67286e-13	memi-3	IV	11401884	11403338	-	1309	protein_coding	MEiosis-to-MItosis transition associated [Source:UniProtKB/TrEMBL;Acc:O45603]	-	1199	656	548	2376	2331	2649	36.7713	20.4993	18.4108	105.783	86.0135	117.412
WBGene00044434	114.898	160.081	131.867	10.8258	0.996524	8.31318	135.615	6.71184	4.37693	6.77767e-14	9.73828e-13	Y18H1A.15	I	731068	736552	-	1967	protein_coding	-	-	135	192	147	9	1	7	2.75524	3.99274	3.28658	0.266654	0.0245561	0.206473
WBGene00013801	136.175	207.605	166.853	19.2459	15.9444	26.1272	170.211	20.4391	3.06491	6.82332e-14	9.7961e-13	Y116A8C.24	IV	17068795	17070903	-	1670	protein_coding	Tyrosine-protein kinase [Source:UniProtKB/TrEMBL;Acc:H8ESG3]	Pkinase_Tyr	160	249	186	16	16	22	3.84621	6.09897	4.8981	0.558359	0.462772	0.764321
WBGene00019783	244.264	282.643	230.544	36.086	55.8053	24.9396	252.483	38.9436	2.68698	6.84049e-14	9.813e-13	M70.1	IV	2245874	2252370	+	3024	protein_coding	-	WSN	287	339	257	30	56	21	3.81004	4.58555	3.73751	0.578162	0.894479	0.402909
WBGene00017364	456.186	441.89	328.323	103.447	116.593	99.7582	408.8	106.599	1.93788	7.19779e-14	1.03174e-12	clec-7	V	7328392	7330001	+	1461	protein_coding	C-type LECtin [Source:UniProtKB/TrEMBL;Acc:Q22955]	CUB	536	530	366	86	117	84	14.728	14.8388	11.017	3.43051	3.86812	3.33579
WBGene00016196	150.643	297.65	208.117	0	0.996524	1.1876	218.804	0.728041	8.19681	7.26993e-14	1.04126e-12	C28H8.5	III	5884307	5885848	+	982	protein_coding	-	-	177	357	232	0	1	1	7.23588	14.8707	10.3898	0	0.0491872	0.0590824
WBGene00002276	1061.31	938.808	906.925	3122.65	2109.64	2593.71	969.015	2608.67	-1.4284	7.2812e-14	1.04205e-12	lem-3	I	9578526	9581267	-	2306	protein_coding	Ankyrin repeat and LEM domain-containing protein 1 homolog [Source:UniProtKB/Swiss-Prot;Acc:G5EGA3]	-	1247	1126	1011	2596	2117	2184	21.7088	19.9734	19.2807	65.6078	44.343	54.9494
WBGene00010611	160.857	184.26	179.412	15.6373	28.8992	10.6884	174.843	18.4083	3.22963	7.32455e-14	1.04743e-12	K07A1.4	I	9588710	9589931	-	915	protein_coding	-	-	189	221	200	13	29	9	8.29221	9.87973	9.61257	0.828004	1.53088	0.570677
WBGene00019461	247.668	281.809	316.661	27.666	16.9409	57.0047	282.046	33.8705	3.06765	7.38879e-14	1.05578e-12	K07A3.3	I	2599979	2602627	+	1652	protein_coding	-	-	291	338	353	23	17	48	7.07152	8.36913	9.39714	0.811387	0.497053	1.68578
WBGene00001831	868.115	729.535	688.94	2367.24	1702.06	2594.9	762.197	2221.4	-1.54283	7.45138e-14	1.06389e-12	hcp-3	III	9615306	9616470	-	1014	protein_coding	Histone H3-like centromeric protein hcp-3 [Source:UniProtKB/Swiss-Prot;Acc:P34470]	Histone	1020	875	768	1968	1708	2185	40.3824	35.2975	33.3084	113.109	81.3606	125.021
WBGene00016800	238.306	292.648	454.808	33.6803	35.8749	67.6931	328.587	45.7494	2.8476	7.53439e-14	1.0749e-12	C50C3.2	III	8181881	8189372	+	6822	protein_coding	-	-	280	351	507	28	36	57	1.64769	2.1046	3.26834	0.239197	0.254891	0.484766
WBGene00000784	9752.68	13042.4	13691.8	5162.71	5055.36	4302.67	12162.3	4840.25	1.32922	7.58988e-14	1.08196e-12	cpr-4	V	6614674	6615845	+	1123	protein_coding	Cathepsin B-like cysteine proteinase 4 [Source:UniProtKB/Swiss-Prot;Acc:P43508]	Peptidase_C1	11459	15643	15263	4292	5073	3623	409.635	569.789	597.711	222.736	218.197	187.179
WBGene00004374	9070.1	4153.77	3605.27	25497.2	22869.2	26896.7	5609.71	25087.7	-2.16096	7.59908e-14	1.08242e-12	rme-2	IV	5469961	5473174	+	2932	protein_coding	Receptor Mediated Endocytosis [Source:UniProtKB/TrEMBL;Acc:O44191]	Ldl_recept_a	10657	4982	4019	21197	22949	22648	145.915	69.5046	60.2816	421.328	378.063	448.162
WBGene00008005	1097.06	826.251	807.352	2564.51	2137.54	2917.93	910.221	2540	-1.48027	7.60912e-14	1.083e-12	C38D4.4	III	4793086	4795423	+	1834	protein_coding	-	-	1289	991	900	2132	2145	2457	28.2152	22.1028	21.5811	67.7482	56.4927	77.7276
WBGene00020788	3548.21	3839.44	4111.22	1853.62	1590.45	1404.93	3832.95	1616.33	1.24579	7.88628e-14	1.12157e-12	nep-22	X	9034554	9038547	+	2597	protein_coding	NEPrilysin metallopeptidase family [Source:UniProtKB/TrEMBL;Acc:Q22763]	-	4169	4605	4583	1541	1596	1183	64.4451	72.5323	77.6084	34.5813	29.6842	26.4291
WBGene00020821	2399.23	1850.94	1678.39	6248.9	4499.3	5746.79	1976.19	5498.33	-1.47611	8.00196e-14	1.13713e-12	jhdm-1	III	6454483	6460014	+	4236	protein_coding	JmjC domain-containing histone demethylation protein 1 [Source:UniProtKB/Swiss-Prot;Acc:Q95Q98]	-	2819	2220	1871	5195	4515	4839	26.7158	21.4373	19.4244	71.4726	51.4832	66.2779
WBGene00000465	16099.3	7633.03	6328.74	51694.5	36857.4	50773.4	10020.3	46441.8	-2.21247	8.03002e-14	1.14023e-12	cpg-1	III	4489359	4491392	+	1889	protein_coding	Chondroitin proteoglycan 1 [Source:UniProtKB/Swiss-Prot;Acc:Q17802]	CBM_14	18916	9155	7055	42976	36986	42753	402.001	198.244	164.246	1325.88	945.735	1313.12
WBGene00013439	487.676	513.593	496.97	150.359	173.395	173.389	499.413	165.714	1.59071	8.21458e-14	1.16552e-12	Y66D12A.13	III	11548377	11552398	+	1657	protein_coding	-	Sugar_tr	573	616	554	125	174	146	13.8823	15.2066	14.7034	4.3964	5.07213	5.1121
WBGene00008642	1149.83	902.956	836.058	2762.99	2240.19	2547.4	962.947	2516.86	-1.38582	8.31126e-14	1.17832e-12	F10B5.8	II	8141213	8143478	-	2081	protein_coding	-	-	1351	1083	932	2297	2248	2145	26.0623	21.2878	19.6958	64.3278	52.1781	59.8032
WBGene00004383	548.104	344.341	406.367	1323.15	1282.53	1269.54	432.937	1291.74	-1.57709	8.35233e-14	1.18321e-12	rnh-2	II	8517150	8518412	+	1108	protein_coding	Ribonuclease H2 subunit A [Source:UniProtKB/Swiss-Prot;Acc:Q9U6P6]	-	644	413	453	1100	1287	1069	23.3333	15.247	17.98	57.8579	56.1052	55.9767
WBGene00019824	761.728	435.22	416.235	2169.97	1645.26	2224.37	537.728	2013.2	-1.90423	8.39e-14	1.18762e-12	R02D3.7	IV	253571	255429	-	1567	protein_coding	-	-	895	522	464	1804	1651	1873	22.9289	13.6262	13.0221	67.0931	50.8911	69.3487
WBGene00006060	368.523	318.494	251.176	34.8832	47.8331	74.8187	312.731	52.5117	2.57558	8.55113e-14	1.20949e-12	sth-1	V	8052137	8053730	+	402	protein_coding	Novel protein; SpermaTHecal expression [Source:UniProtKB/TrEMBL;Acc:G5ECQ4]	-	433	382	280	29	48	63	43.2406	38.8697	30.6311	4.20419	5.76739	9.09251
WBGene00018926	554.913	650.329	532.852	14.4344	44.8436	103.321	579.365	54.1997	3.41937	8.56313e-14	1.21024e-12	F56A11.6	IV	580283	582230	-	1388	protein_coding	-	-	652	780	594	12	45	87	18.8577	22.9868	18.8204	0.503851	1.56598	3.63663
WBGene00006367	531.933	884.614	1090.82	165.996	189.34	222.081	835.79	192.472	2.1184	8.65488e-14	1.22226e-12	sym-2	II	9178514	9188480	-	2378	protein_coding	RNA-binding protein sym-2 [Source:UniProtKB/Swiss-Prot;Acc:Q22708]	RRM_1	625	1061	1216	138	190	187	10.5511	18.2506	22.4881	3.38203	3.85928	4.56246
WBGene00000836	2457.96	2016.85	1963.66	5052.05	4656.76	4734.95	2146.16	4814.58	-1.16558	8.69875e-14	1.2275e-12	cul-1	III	10471237	10475245	+	2705	protein_coding	Cullin-1 [Source:UniProtKB/Swiss-Prot;Acc:Q17389]	Cullin	2888	2419	2189	4200	4673	3987	42.8607	36.5799	35.5885	90.4882	83.4435	85.5162
WBGene00016202	1619.63	1208.11	1281.9	3473.88	3121.11	3358.53	1369.88	3317.84	-1.2761	8.75725e-14	1.23479e-12	kle-2	III	7941717	7945593	+	2758	protein_coding	Condensin-2 complex subunit kle-2 [Source:UniProtKB/Swiss-Prot;Acc:P34341]	-	1903	1449	1429	2888	3132	2828	27.6996	21.4906	22.786	61.0257	54.8519	59.4914
WBGene00003406	1926.87	1489.09	1275.62	4716.45	3691.12	4998.6	1563.86	4468.72	-1.51455	8.87534e-14	1.25047e-12	mrg-1	III	12871195	12874654	-	1337	protein_coding	MRG (Mortality factor-Related Gene) related [Source:UniProtKB/TrEMBL;Acc:A7DTF0]	-	2264	1786	1422	3921	3704	4209	67.979	54.6417	46.7734	170.913	133.815	182.649
WBGene00010319	192.347	238.454	253.867	0	0.996524	0	228.223	0.332175	9.14524	8.97981e-14	1.26421e-12	F59B10.3	II	10510542	10512991	+	921	protein_coding	-	-	226	286	283	0	1	0	9.85096	12.7022	13.5132	0	0.052445	0
WBGene00007415	108.94	129.232	150.706	0	6.97567	9.50078	129.626	5.49215	4.54474	9.04428e-14	1.2723e-12	C07E3.4	II	10360871	10362915	+	1539	protein_coding	-	Y_phosphatase	128	155	168	0	7	8	3.33888	4.11971	4.80067	0	0.219697	0.301593
WBGene00012925	236.604	233.451	217.088	19.2459	46.8366	34.4403	229.048	33.5076	2.76272	9.27633e-14	1.30393e-12	wht-8	III	11218797	11222666	+	1860	protein_coding	WHiTe (Drosophila) related ABC transporter [Source:UniProtKB/TrEMBL;Acc:Q9U2D0]	ABC2_membrane	278	280	242	16	47	29	6.00014	6.15771	5.72181	0.501322	1.22053	0.904595
WBGene00012891	452.782	667.004	832.469	167.199	115.597	165.076	650.752	149.291	2.12618	9.29724e-14	1.30586e-12	sorb-1	IV	13750334	13770495	+	3534	protein_coding	SORBin homolog [Source:UniProtKB/TrEMBL;Acc:O62482]	-	532	800	928	139	116	139	6.04331	9.25971	11.5481	2.29223	1.58546	2.28201
WBGene00002206	127.664	151.743	133.662	14.4344	17.9374	10.6884	137.69	14.3534	3.25267	9.31157e-14	1.30686e-12	kin-24	IV	9839057	9841084	-	1711	protein_coding	Tyrosine-protein kinase [Source:UniProtKB/TrEMBL;Acc:D6R8W4]	Pkinase_Tyr	150	182	149	12	18	9	3.51942	4.35106	3.82972	0.408735	0.508144	0.305184
WBGene00013999	518.316	521.097	465.573	68.5635	102.642	152.013	501.662	107.739	2.21947	9.36522e-14	1.31337e-12	ZK550.5	IV	17257504	17259410	-	1114	protein_coding	-	PhyH	609	625	519	57	103	128	21.9463	22.9493	20.4886	2.98195	4.46597	6.66644
WBGene00015766	462.144	305.154	314.867	1371.27	994.531	1199.47	360.722	1188.42	-1.71962	9.39037e-14	1.31588e-12	C14C11.2	V	5660928	5663473	+	2007	protein_coding	-	-	543	366	351	1140	998	1010	10.8613	7.45946	7.69114	33.103	24.0186	29.1973
WBGene00008929	95.3224	183.426	198.25	8.42008	16.9409	10.6884	158.999	12.0165	3.71074	9.42121e-14	1.31919e-12	F18A11.2	II	13032778	13036505	+	1325	protein_coding	-	-	112	220	221	7	17	9	3.39337	6.79173	7.33512	0.307888	0.619722	0.39409
WBGene00019217	1411.96	1232.29	1048.66	3710.85	2701.58	3539.04	1230.97	3317.16	-1.42985	9.55986e-14	1.33757e-12	athp-2	II	4340151	4350984	+	4715	protein_coding	AT Hook plus PHD finger transcription factor [Source:UniProtKB/TrEMBL;Acc:Q9N5L9]	Bromodomain	1659	1478	1169	3085	2711	2980	14.1252	12.8223	10.9034	38.1315	27.7723	36.6694
WBGene00011491	371.928	342.673	374.073	9.62294	38.8644	60.5675	362.891	36.3516	3.31738	9.63716e-14	1.34735e-12	T05F1.5	I	9633183	9635945	-	1266	protein_coding	-	-	437	411	417	8	39	51	13.8573	13.2795	14.4855	0.36827	1.48797	2.33725
WBGene00013392	1038.33	536.938	364.205	3382.47	2882.94	3117.44	646.492	3127.62	-2.27413	9.70952e-14	1.35642e-12	Y62H9A.4	X	11880124	11881264	+	727	protein_coding	-	-	1220	644	406	2812	2893	2625	67.3682	36.2348	24.5597	225.419	192.211	209.49
WBGene00009368	2126.03	1675.01	1458.62	6159.89	4172.44	4930.91	1753.22	5087.75	-1.53684	9.81159e-14	1.36962e-12	pole-1	I	15005603	15013904	-	6562	protein_coding	DNA polymerase epsilon catalytic subunit [Source:UniProtKB/TrEMBL;Acc:O62218]	DNA_pol_B_exo	2498	2009	1626	5121	4187	4152	15.2822	12.5233	10.8972	45.4809	30.8199	36.7105
WBGene00013426	171.07	145.073	189.279	27.666	22.92	22.5644	168.474	24.3835	2.79049	9.93462e-14	1.38573e-12	Y66A7A.7	III	11628386	11631014	-	354	protein_coding	-	-	201	174	211	23	23	19	22.7941	20.1057	26.2126	3.78647	3.13826	3.11401
WBGene00004027	771.941	531.102	381.249	2349.2	1743.92	2170.93	561.431	2088.02	-1.89454	1.0157e-13	1.41566e-12	pie-1	III	12426862	12429195	+	1147	protein_coding	Pharynx and intestine in excess protein 1 [Source:UniProtKB/Swiss-Prot;Acc:Q94131]	zf-CCCH	907	637	425	1953	1750	1828	31.7449	22.7169	16.2951	99.2314	73.6951	92.466
WBGene00001829	4010.35	2720.54	2606.85	10256.9	7536.71	9737.11	3112.58	9176.89	-1.55981	1.01768e-13	1.41733e-12	hcp-1	V	6594194	6599208	+	4666	protein_coding	HoloCentric chromosome binding Protein [Source:UniProtKB/TrEMBL;Acc:O76447]	-	4712	3263	2906	8527	7563	8199	40.5406	28.6053	27.3893	106.503	78.2913	101.95
WBGene00022650	210.22	276.807	270.911	46.9119	35.8749	58.1923	252.646	46.993	2.43197	1.03169e-13	1.43574e-12	ZK84.2	II	6014357	6015891	+	772	protein_coding	-	-	247	332	302	39	36	49	12.8443	17.5912	17.2036	2.94413	2.25242	3.68255
WBGene00010474	262.137	191.764	201.838	10.8258	27.9027	35.6279	218.579	24.7855	3.13636	1.04048e-13	1.44686e-12	K01D12.15	V	12386286	12386765	+	378	protein_coding	-	-	308	230	225	9	28	30	32.7106	24.8891	26.1771	1.38759	3.57792	4.60467
WBGene00010968	88.5137	146.741	199.147	0	0	0	144.8	0	9.45043	1.04189e-13	1.44771e-12	R01E6.2	X	13565486	13566536	-	728	protein_coding	-	-	104	176	222	0	0	0	5.73498	9.88906	13.4107	0	0	0
WBGene00007565	1577.93	1944.32	1809.37	790.284	701.553	756.5	1777.2	749.446	1.24613	1.05093e-13	1.45916e-12	clec-48	V	18157878	18159614	+	1161	protein_coding	C-type LECtin [Source:UniProtKB/TrEMBL;Acc:Q9XVE1]	Lectin_C	1854	2332	2017	657	704	637	64.1073	82.1619	76.402	32.9794	29.289	31.8329
WBGene00020403	614.489	491.082	534.646	1794.68	1317.4	1398.99	546.739	1503.69	-1.4593	1.05189e-13	1.45938e-12	T10B11.7	I	6945596	6950499	-	2267	protein_coding	-	-	722	589	596	1492	1322	1178	12.7854	10.6277	11.5618	38.3555	28.1672	30.1483
WBGene00009006	2207.74	1257.3	1084.54	5334.72	5047.39	6117.32	1516.53	5499.81	-1.85851	1.0544e-13	1.46175e-12	F21D5.1	IV	8725722	8728060	+	2009	protein_coding	Phosphoacetylglucosamine mutase [Source:UniProtKB/TrEMBL;Acc:Q19680]	-	2594	1508	1209	4435	5065	5151	51.8346	30.704	26.4653	128.654	121.777	148.758
WBGene00008165	1017.91	821.248	760.705	2446.63	2009.99	2175.68	866.62	2210.77	-1.35079	1.08385e-13	1.50142e-12	C47G2.4	II	11290843	11293606	-	2201	protein_coding	LMBR1 domain-containing protein 2 homolog [Source:UniProtKB/Swiss-Prot;Acc:Q18695]	-	1196	985	848	2034	2017	1832	21.8143	18.3059	16.9436	53.8569	44.2639	48.2919
WBGene00016822	152.346	95.048	55.6176	570.159	520.185	561.734	101.004	550.693	-2.44557	1.08976e-13	1.50845e-12	C50E3.11	V	7602213	7603486	-	844	protein_coding	-	-	179	114	62	474	522	473	8.51413	5.52505	3.23058	32.73	29.8739	32.5153
WBGene00007573	726.833	460.233	383.941	1965.49	1599.42	2056.92	523.669	1873.94	-1.83897	1.09794e-13	1.51862e-12	C14B1.2	III	3702260	3703172	+	766	protein_coding	-	-	854	552	428	1634	1605	1732	44.7568	29.4771	24.5723	124.318	101.207	131.186
WBGene00013019	459.59	352.678	419.823	1101.83	1126.07	999.957	410.697	1075.95	-1.38978	1.10009e-13	1.52043e-12	Y48G10A.2	I	13477214	13487404	-	1352	protein_coding	-	-	540	423	468	916	1130	842	16.0342	12.7979	15.223	39.4847	40.3707	36.1331
WBGene00002148	1685.16	1071.37	998.425	4313.49	3365.26	4321.67	1251.65	4000.14	-1.67604	1.11434e-13	1.53896e-12	gon-14	V	6606439	6611158	-	3136	protein_coding	-	-	1980	1285	1113	3586	3377	3639	25.3465	16.761	15.6081	66.6414	52.0139	67.3248
WBGene00000759	169.368	216.776	246.691	16.8402	38.8644	26.1272	210.945	27.2772	2.93919	1.11636e-13	1.54058e-12	col-186	X	15951503	15954570	+	1211	protein_coding	COLlagen [Source:UniProtKB/TrEMBL;Acc:Q19050]	Collagen	199	260	275	14	39	22	6.59688	8.7822	9.98664	0.673743	1.55555	1.05402
WBGene00017774	1769.42	1299.82	1234.35	3559.29	3581.51	4129.28	1434.53	3756.69	-1.38878	1.12485e-13	1.55112e-12	nop-1	III	5958722	5962322	+	2774	protein_coding	Pseudocleavage protein nop-1 [Source:UniProtKB/Swiss-Prot;Acc:Q09314]	-	2079	1559	1376	2959	3594	3477	30.0869	22.9887	21.8144	62.1654	62.58	72.7223
WBGene00003844	1435.79	1730.87	1974.42	460.698	690.591	566.484	1713.7	572.591	1.58041	1.13504e-13	1.56398e-12	odc-1	V	6898540	6900223	-	1580	protein_coding	Ornithine decarboxylase [Source:UniProtKB/Swiss-Prot;Acc:P41931]	-	1687	2076	2201	383	693	477	42.8635	53.7458	61.2624	14.1271	21.1856	17.5158
WBGene00022628	85.9604	116.726	143.529	2.40574	1.99305	8.31318	115.405	4.23732	4.79389	1.17151e-13	1.613e-12	ZC513.3	V	8047044	8049528	+	1860	protein_coding	-	-	101	140	160	2	2	7	2.17991	3.07885	3.78301	0.0626653	0.0519375	0.218351
WBGene00019640	71.4918	148.408	271.808	0	0	0	163.903	0	9.62911	1.19276e-13	1.64102e-12	dos-2	II	3976246	3977969	+	938	protein_coding	Delta and OSM-11-like [Source:UniProtKB/TrEMBL;Acc:O16627]	-	84	178	303	0	0	0	3.59506	7.76231	14.206	0	0	0
WBGene00020466	316.607	260.131	242.206	792.69	745.4	743.436	272.981	760.509	-1.4778	1.20267e-13	1.65339e-12	sld-2	I	3741456	3742646	+	880	protein_coding	-	-	372	312	270	659	748	626	16.9703	14.5026	13.4931	43.6428	41.0566	41.2725
WBGene00019761	217.88	290.147	287.955	25.2602	40.8575	7.12559	265.327	24.4144	3.4275	1.21063e-13	1.66308e-12	M03F8.1	V	5951433	5953872	+	1143	protein_coding	-	-	256	348	321	21	41	6	8.99132	12.4539	12.3506	1.07074	1.73261	0.304561
WBGene00006954	113.195	149.242	128.279	0	0	0	130.239	0	9.29795	1.22932e-13	1.68748e-12	wrt-8	V	15342056	15344572	-	1817	protein_coding	Warthog protein 8 Warthog protein 8 N-product Warthog protein 8 C-product [Source:UniProtKB/Swiss-Prot;Acc:Q94130]	-	133	179	143	0	0	0	2.9385	4.02969	3.46108	0	0	0
WBGene00002079	3195	2276.98	2030.94	7116.17	6221.3	7333.42	2500.98	6890.29	-1.46198	1.23101e-13	1.68852e-12	xpo-2	I	318390	323352	-	3252	protein_coding	EXPOrtin (Nuclear export receptor) [Source:UniProtKB/TrEMBL;Acc:V6CKP0]	-	3754	2731	2264	5916	6243	6175	46.3419	34.3514	30.6166	106.02	92.7271	110.168
WBGene00017546	3612.89	2696.36	2570.97	7333.89	6859.07	7722.95	2960.07	7305.3	-1.30324	1.28467e-13	1.76079e-12	rpa-1	II	7664582	7667110	+	2155	protein_coding	Probable replication factor A 73 kDa subunit [Source:UniProtKB/Swiss-Prot;Acc:Q19537]	tRNA_anti	4245	3234	2866	6097	6883	6503	79.0788	61.3856	58.4871	164.884	154.275	175.08
WBGene00016399	692.79	732.037	542.72	89.0122	177.381	175.764	655.849	147.386	2.15159	1.28652e-13	1.762e-12	C34D4.3	IV	7153623	7154193	+	484	protein_coding	-	Motile_Sperm	814	878	605	74	178	148	67.5163	74.2033	54.9719	8.91038	17.7639	17.7413
WBGene00007433	3058.83	2096.89	2107.19	8602.91	5748.95	7380.92	2420.97	7244.26	-1.58115	1.28831e-13	1.7626e-12	swsn-7	II	8022649	8027756	-	4373	protein_coding	SWI/SNF nucleosome remodeling complex component [Source:UniProtKB/Swiss-Prot;Acc:Q09441]	ARID	3594	2515	2349	7152	5769	6215	32.9935	23.5252	23.623	95.3143	63.7214	82.4577
WBGene00021678	185.538	254.295	264.632	44.5061	43.847	46.3163	234.822	44.8898	2.38752	1.2889e-13	1.7626e-12	Y48G1C.5	I	55293	64066	-	3575	protein_coding	-	Y_phosphatase	218	305	295	37	44	39	2.44799	3.48978	3.62892	0.603164	0.594485	0.632933
WBGene00022667	317.458	242.623	219.779	1127.09	700.556	942.953	259.953	923.532	-1.82806	1.29194e-13	1.76542e-12	ZK154.5	X	7783190	7787966	-	3555	protein_coding	-	-	373	291	245	937	703	794	4.2121	3.34832	3.0308	15.3607	9.55168	12.9584
WBGene00003402	326.82	491.915	516.705	123.895	99.6524	92.6326	445.147	105.393	2.07936	1.31322e-13	1.79315e-12	mpk-2	II	5104118	5108901	+	2220	protein_coding	Mitogen-activated protein kinase [Source:UniProtKB/TrEMBL;Acc:Q6ABN8]	Pkinase	384	590	576	103	100	78	6.94397	10.8711	11.4104	2.70392	2.17576	2.0385
WBGene00021813	1137.91	896.286	804.661	2835.16	2320.9	2369.26	946.286	2508.44	-1.40621	1.3172e-13	1.79723e-12	Y53G8AR.6	III	3294743	3297115	+	1296	protein_coding	-	SAP	1337	1075	897	2357	2329	1995	41.4148	33.9295	30.4382	105.99	86.8018	89.3115
WBGene00000409	651.937	511.925	458.396	1688.83	1316.41	1580.69	540.753	1528.64	-1.49873	1.33966e-13	1.8265e-12	cdk-8	I	8702478	8705825	+	1998	protein_coding	Cyclin-dependent kinase 8 [Source:UniProtKB/Swiss-Prot;Acc:P90866]	Pkinase	766	614	511	1404	1321	1331	15.3909	12.5703	11.2475	40.9526	31.9353	38.6502
WBGene00014238	186.389	295.149	296.926	52.9262	23.9166	27.3147	259.488	34.7192	2.90934	1.35273e-13	1.84294e-12	ZK1225.4	I	13214095	13216230	-	1599	protein_coding	-	-	219	354	331	44	24	23	5.49826	9.05584	9.10354	1.60367	0.724981	0.834543
WBGene00021391	703.854	619.48	545.411	1761	1395.13	1710.14	622.915	1622.09	-1.38024	1.39562e-13	1.89995e-12	smut-1	V	6097105	6099083	+	1755	protein_coding	Synthetic MUTator [Source:RefSeq peptide;Acc:NP_504574]	DEAD	827	743	608	1464	1400	1440	18.9173	17.3175	15.2355	48.6154	38.5314	47.6052
WBGene00009898	316.607	168.418	153.397	1195.65	1134.04	732.748	212.807	1020.81	-2.26193	1.40192e-13	1.90608e-12	dod-23	II	8398161	8399160	-	737	protein_coding	Downstream Of DAF-16 (Regulated by DAF-16) [Source:UniProtKB/TrEMBL;Acc:Q20615]	-	372	202	171	994	1138	617	20.2631	11.2113	10.2037	78.6012	74.5828	48.5721
WBGene00009492	235.753	331.834	221.573	26.4631	42.8505	54.6295	263.053	41.3144	2.66953	1.40223e-13	1.90608e-12	F36H1.3	IV	11050128	11052430	+	1687	protein_coding	Tyrosine-protein phosphatase [Source:UniProtKB/TrEMBL;Acc:Q20108]	Y_phosphatase	277	398	247	22	43	46	6.59165	9.65032	6.43892	0.760007	1.23117	1.58202
WBGene00012115	274.052	253.461	154.294	34.8832	31.8888	38.0031	227.269	34.925	2.70461	1.4081e-13	1.91264e-12	T28B8.4	I	8160512	8168643	+	5655	protein_coding	-	-	322	304	172	29	32	32	2.28588	2.19895	1.3376	0.298865	0.273326	0.328312
WBGene00018347	165.112	165.917	173.132	7.21721	21.9235	22.5644	168.054	17.235	3.27552	1.43003e-13	1.94096e-12	F42C5.5	IV	7292536	7294221	-	1083	protein_coding	-	Y_phosphatase	194	199	193	6	22	19	7.19123	7.5162	7.83718	0.322874	0.981202	1.01788
WBGene00003231	3704.81	2143.58	1778.87	8416.47	8868.06	9930.69	2542.42	9071.74	-1.83513	1.46965e-13	1.99325e-12	mex-6	II	9524174	9526390	+	1926	protein_coding	Zinc finger protein mex-6 [Source:UniProtKB/Swiss-Prot;Acc:Q09436]	zf-CCCH	4353	2571	1983	6997	8899	8362	90.7323	54.6034	45.279	211.722	223.177	251.897
WBGene00020205	24.6817	7.50379	26.0147	229.748	226.211	149.637	19.4001	201.865	-3.38348	1.48436e-13	2.0117e-12	arrd-1	II	627506	628662	+	1036	protein_coding	ARRestin Domain protein [Source:UniProtKB/TrEMBL;Acc:A0A0M7RDW0]	-	29	9	29	191	227	126	1.12375	0.35535	1.23103	10.7444	10.5835	7.05635
WBGene00010785	6678.53	4672.36	4705.96	14957.7	12744.5	13405.6	5352.28	13702.6	-1.35619	1.51467e-13	2.05125e-12	top-2	II	11875145	11880588	+	4860	protein_coding	DNA topoisomerase 2 top-2 [Source:UniProtKB/Swiss-Prot;Acc:Q23670]	DNA_gyraseB	7847	5604	5246	12435	12789	11288	64.8182	47.1667	47.4704	149.114	127.105	134.757
WBGene00018573	80.0027	195.099	151.603	0	0	0	142.235	0	9.42504	1.58619e-13	2.14651e-12	oac-30	II	1262987	1266890	-	2026	protein_coding	O-ACyltransferase homolog [Source:UniProtKB/TrEMBL;Acc:P91310]	-	94	234	169	0	0	0	1.86259	4.72444	3.66841	0	0	0
WBGene00004042	3715.02	2349.52	2150.25	8426.09	7722.06	8467.57	2738.26	8205.24	-1.58323	1.60711e-13	2.1732e-12	plk-1	III	8101348	8104076	+	2317	protein_coding	Serine/threonine-protein kinase plk-1 [Source:UniProtKB/Swiss-Prot;Acc:P34331]	Pkinase	4365	2818	2397	7005	7749	7130	75.6289	49.7495	45.496	176.194	161.541	178.539
WBGene00021963	69.7896	140.071	200.941	4.81147	0	1.1876	136.934	1.99969	6.16864	1.62314e-13	2.19323e-12	lipl-6	V	6931539	6934288	-	1841	protein_coding	LIPase Like [Source:UniProtKB/TrEMBL;Acc:E2S7J2]	-	82	168	224	4	0	1	1.78809	3.73275	5.35088	0.126624	0	0.0315149
WBGene00015976	452.782	407.706	400.985	1134.3	942.711	1235.1	420.491	1104.04	-1.39208	1.62698e-13	2.19679e-12	C18E3.9	I	4214294	4215768	-	1139	protein_coding	-	-	532	489	447	943	946	1040	18.7507	17.5614	17.259	48.2501	40.1173	52.976
WBGene00016732	120.004	104.219	168.647	0	0	0	130.957	0	9.30538	1.6337e-13	2.20422e-12	phat-1	I	5044201	5045720	-	979	protein_coding	PHAryngeal gland Toxin-related [Source:UniProtKB/TrEMBL;Acc:Q9GYJ3]	ShTK	141	125	188	0	0	0	5.78184	5.22277	8.44512	0	0	0
WBGene00018143	76.5984	150.076	210.809	0	0	0	145.828	0	9.46062	1.63717e-13	2.20725e-12	oac-23	IV	3881852	3884683	+	2128	protein_coding	O-ACyltransferase homolog [Source:UniProtKB/TrEMBL;Acc:O44402]	-	90	180	235	0	0	0	1.69785	3.45999	4.85654	0	0	0
WBGene00000080	1112.38	966.322	1031.62	2714.87	2111.63	2786.1	1036.77	2537.54	-1.29106	1.64885e-13	2.22136e-12	adr-2	III	7230964	7232882	-	1697	protein_coding	Double-stranded RNA-specific adenosine deaminase adr-2 [Source:UniProtKB/Swiss-Prot;Acc:Q22618]	-	1307	1159	1150	2257	2119	2346	30.9189	27.9367	29.8021	77.5104	60.3133	80.2076
WBGene00015677	1398.35	792.901	809.146	3341.57	2972.63	3765.87	1000.13	3360.02	-1.74814	1.68173e-13	2.26347e-12	cpg-4	V	5996323	5999344	+	2539	protein_coding	Chondroitin proteoglycan 4 [Source:UniProtKB/Swiss-Prot;Acc:O16883]	-	1643	951	902	2778	2983	3171	25.9779	15.3212	15.6234	63.7646	56.7485	72.4608
WBGene00010265	440.015	457.731	375.867	15.6373	78.7254	53.4419	424.538	49.2682	3.0984	1.68324e-13	2.26347e-12	F58G1.3	II	12925981	12928341	-	1231	protein_coding	Serine/threonine-protein phosphatase [Source:UniProtKB/TrEMBL;Acc:O62272]	Metallophos	517	549	419	13	79	45	16.8602	18.2427	14.9688	0.615454	3.0998	2.12092
WBGene00001609	2890.31	1643.33	1666.73	8406.85	5641.32	7821.52	2066.79	7289.9	-1.81841	1.68385e-13	2.26347e-12	glp-1	III	9092241	9099698	+	4326	protein_coding	-	EGF	3396	1971	1858	6989	5661	6586	31.5145	18.6369	18.8882	94.154	63.2078	88.3292
WBGene00022108	224.689	249.293	266.426	21.6516	48.8297	46.3163	246.802	38.9325	2.65777	1.71018e-13	2.29716e-12	Y71F9AL.2	I	2915176	2918806	+	1536	protein_coding	-	Pkinase	264	299	297	18	49	39	6.89989	7.96258	8.50347	0.682954	1.54088	1.47314
WBGene00013669	471.506	349.343	346.264	1086.19	1010.48	1276.67	389.038	1124.44	-1.53084	1.72125e-13	2.31033e-12	Y105E8A.8	I	14400679	14405649	-	1564	protein_coding	Telomerase CAjal Body protein 1 homolog [Source:UniProtKB/TrEMBL;Acc:Q8WQB4]	-	554	419	386	903	1014	1075	14.2201	10.9585	10.8538	33.6481	31.3159	39.8787
WBGene00017696	811.092	475.24	583.087	2096.6	1695.09	2085.42	623.14	1959.04	-1.65236	1.72606e-13	2.31506e-12	polk-1	III	8626291	8628571	-	2005	protein_coding	DNA polymerase kappa [Source:UniProtKB/Swiss-Prot;Acc:P34409]	IMS	953	570	650	1743	1701	1756	19.0813	11.6288	14.2571	50.6633	40.9783	50.8135
WBGene00003979	96.1735	52.5266	59.2058	325.977	304.936	401.408	69.302	344.107	-2.31122	1.72841e-13	2.31651e-12	pes-5	II	11827933	11830020	-	1547	protein_coding	Patterned Expression Site [Source:UniProtKB/TrEMBL;Acc:F9UKU6]	-	113	63	66	271	306	338	2.93236	1.6658	1.87622	10.2091	9.55422	12.6764
WBGene00019280	655.342	792.901	762.499	173.213	275.041	220.893	736.914	223.049	1.72162	1.73707e-13	2.32639e-12	K01A2.5	II	302405	303659	+	865	protein_coding	-	Abhydrolase_1	770	951	850	144	276	186	35.7359	44.9716	43.2149	9.70189	15.4119	12.4757
WBGene00017328	2232.42	1757.56	1603.04	5018.37	4155.5	4815.71	1864.34	4663.19	-1.3225	1.74241e-13	2.33182e-12	F10C5.2	III	472301	475349	+	1979	protein_coding	Nuclear Envelope integral Membrane Protein homolog [Source:UniProtKB/TrEMBL;Acc:Q19293]	-	2623	2108	1787	4172	4170	4055	53.2086	43.5711	39.7109	122.859	101.778	118.882
WBGene00012634	137.877	200.935	153.397	2.40574	18.934	9.50078	164.07	10.2802	3.96577	1.75025e-13	2.34059e-12	Y38H6C.23	V	20555629	20556360	-	622	protein_coding	-	-	162	241	171	2	19	8	10.4557	15.849	12.0903	0.187391	1.47546	0.746223
WBGene00003467	2348.17	2246.97	1976.22	662.78	477.335	887.136	2190.45	675.75	1.69772	1.76795e-13	2.36252e-12	msp-81	IV	9835991	9836452	-	462	protein_coding	Major Sperm Protein [Source:RefSeq peptide;Acc:NP_501759]	Motile_Sperm	2759	2695	2203	551	479	747	239.739	238.611	209.702	69.5056	50.0792	93.8097
WBGene00003658	1121.74	1278.98	1387.75	463.104	547.092	498.791	1262.82	502.996	1.32725	1.77518e-13	2.36994e-12	nhr-68	V	11573440	11575709	+	1370	protein_coding	Nuclear Hormone Receptor family [Source:UniProtKB/TrEMBL;Acc:H8ESE6]	zf-C4	1318	1534	1547	385	549	420	38.6211	45.8014	49.6593	16.3776	19.356	17.7868
WBGene00004110	2538.81	1347.35	1628.16	7747.67	5003.55	7062.64	1838.11	6604.62	-1.84517	1.77674e-13	2.36994e-12	pqn-20	I	6791025	6797470	+	3907	protein_coding	Prion-like-(Q/N-rich)-domain-bearing protein [Source:UniProtKB/TrEMBL;Acc:O01505]	-	2983	1616	1815	6441	5021	5947	30.6506	16.9189	20.4298	96.0771	62.0742	88.3128
WBGene00009770	1865.6	1514.1	1620.09	3850.38	3426.05	3995.08	1666.59	3757.17	-1.17263	1.77742e-13	2.36994e-12	F46B6.5	V	9779550	9783062	-	2929	protein_coding	-	-	2192	1816	1806	3201	3438	3364	30.0435	25.3612	27.1162	63.6908	56.6957	66.6355
WBGene00018502	97.0246	142.572	139.044	7.21721	0	0	126.214	2.40574	5.78454	1.78825e-13	2.38262e-12	F46F5.11	II	808757	811887	+	2397	protein_coding	-	-	114	171	155	6	0	0	1.90927	2.91811	2.84377	0.145879	0	0
WBGene00003230	7035.14	4193.79	3418.69	15885.1	16391.8	18000.4	4882.54	16759.1	-1.77921	1.79922e-13	2.39486e-12	mex-5	IV	13353723	13356104	+	1975	protein_coding	Zinc finger protein mex-5 [Source:UniProtKB/Swiss-Prot;Acc:Q9XUB2]	zf-CCCH	8266	5030	3811	13206	16449	15157	168.019	104.178	84.8599	389.686	402.287	445.262
WBGene00220261	73.194	162.582	199.147	0	0	5.93799	144.974	1.97933	6.25351	1.80007e-13	2.39486e-12	ZC434.10	I	10333471	10334590	-	975	protein_coding	-	-	86	195	222	0	0	5	3.54098	8.18095	10.0133	0	0	0.297533
WBGene00001713	1805.17	2159.42	1562.67	761.416	729.455	681.681	1842.42	724.184	1.34727	1.82576e-13	2.42726e-12	grl-4	IV	7309838	7310760	-	822	protein_coding	GRound-Like (Grd related) [Source:UniProtKB/TrEMBL;Acc:Q20327]	-	2121	2590	1742	633	732	574	103.585	128.885	93.1981	44.8789	43.0133	40.5144
WBGene00013696	445.122	446.059	343.573	60.1434	116.593	89.0698	411.585	88.6022	2.2109	1.8587e-13	2.46924e-12	Y106G6A.4	I	9930972	9931882	+	689	protein_coding	-	-	523	535	383	50	117	75	30.4728	31.762	24.4461	4.22923	8.20221	6.31555
WBGene00012481	1994.11	1288.98	942.808	4919.73	4567.07	5441.57	1408.63	4976.12	-1.82059	1.86608e-13	2.47724e-12	Y18D10A.11	I	12861951	12863544	-	1143	protein_coding	-	-	2343	1546	1051	4090	4583	4582	82.2916	55.327	40.4378	208.539	193.672	232.583
WBGene00002275	1127.7	881.279	853.999	3736.11	2658.73	2320.57	954.325	2905.13	-1.6059	1.88476e-13	2.5002e-12	lem-2	II	14063450	14066170	+	1820	protein_coding	LEM protein 2 [Source:UniProtKB/Swiss-Prot;Acc:Q9XTB5]	-	1325	1057	952	3106	2668	1954	29.2263	23.7562	23.0036	99.4581	70.8074	62.2906
WBGene00012759	817.049	765.387	829.778	323.572	292.978	332.527	804.072	316.359	1.34658	1.89149e-13	2.50729e-12	sup-1	III	11733346	11737627	-	645	protein_coding	-	-	960	918	925	269	294	280	59.7504	58.2179	63.0685	24.3054	22.0167	25.1865
WBGene00006795	1404.3	1016.35	930.249	3577.33	2661.71	3573.48	1116.97	3270.84	-1.54982	1.90293e-13	2.52062e-12	unc-61	V	14731095	14734237	-	1997	protein_coding	-	GTP_CDC	1650	1219	1037	2974	2671	3009	33.1692	24.9689	22.8366	86.7907	64.6041	87.4205
WBGene00006039	847.689	769.556	692.528	122.693	240.162	222.081	769.924	194.979	1.97919	1.90455e-13	2.52092e-12	ssp-10	IV	9850648	9851070	-	423	protein_coding	Sperm-specific class P protein 10 [Source:UniProtKB/Swiss-Prot;Acc:Q21289]	Motile_Sperm	996	923	772	102	241	187	94.5254	89.2555	80.2616	14.053	27.5195	25.649
WBGene00006391	494.485	421.046	402.779	1364.05	1036.38	1147.22	439.437	1182.55	-1.42766	1.9237e-13	2.54442e-12	taf-9	III	13624195	13626007	+	744	protein_coding	TAF (TBP-associated transcription factor) family [Source:UniProtKB/TrEMBL;Acc:O45784]	-	581	505	449	1134	1040	966	31.3497	27.7647	26.5402	88.8281	67.5188	75.331
WBGene00020412	968.544	690.349	587.573	3075.73	2000.02	2402.51	748.822	2492.76	-1.73471	1.92571e-13	2.54521e-12	T10E9.2	I	6542090	6544966	+	2330	protein_coding	-	-	1138	828	655	2557	2007	2023	19.6072	14.5361	12.3628	63.9565	41.606	50.3743
WBGene00008417	844.284	644.492	548.102	2657.14	1682.13	2256.44	678.96	2198.57	-1.69474	2.01043e-13	2.65526e-12	D2030.7	I	7588580	7590565	+	1541	protein_coding	-	-	992	773	611	2209	1688	1900	25.8427	20.5187	17.4369	83.5417	52.9095	71.5353
WBGene00007013	604.276	458.565	446.735	1489.15	1200.81	1586.63	503.192	1425.53	-1.50185	2.03639e-13	2.68759e-12	mdt-8	II	11527172	11533814	-	1079	protein_coding	Mediator of RNA polymerase II transcription subunit 8 [Source:UniProtKB/Swiss-Prot;Acc:Q9U1W2]	-	710	550	498	1238	1205	1336	26.416	20.8504	20.2973	66.8666	53.9423	71.838
WBGene00001428	1399.2	2567.13	3017.7	554.522	629.803	657.929	2328.01	614.085	1.92244	2.06498e-13	2.72335e-12	fkb-3	V	7225223	7226320	+	1023	protein_coding	Peptidylprolyl isomerase [Source:UniProtKB/TrEMBL;Acc:O16309]	FKBP_C	1644	3079	3364	461	632	554	64.5143	123.114	144.614	26.2625	29.8405	31.4198
WBGene00003449	1063.02	1101.39	985.866	221.328	184.357	385.969	1050.09	263.885	1.99441	2.07137e-13	2.72979e-12	msp-56	IV	9841443	9841961	+	519	protein_coding	Major sperm protein 10/36/56/76 [Source:UniProtKB/Swiss-Prot;Acc:P05634]	Motile_Sperm	1249	1321	1099	184	185	325	96.6106	104.114	93.1239	20.6614	17.2174	36.3317
WBGene00013380	592.361	311.824	221.573	2003.98	1495.78	1914.41	375.253	1804.72	-2.26541	2.10209e-13	2.76826e-12	memi-2	IV	13399068	13400506	-	1297	protein_coding	MEiosis-to-MItosis transition associated [Source:UniProtKB/TrEMBL;Acc:Q9U1X3]	-	696	374	247	1666	1501	1612	21.5426	11.7952	8.37506	74.8592	55.8991	72.1098
WBGene00016823	50.2145	20.0101	8.07352	340.412	235.18	387.157	26.0994	320.916	-3.61696	2.14371e-13	2.82102e-12	C50E3.12	V	7620504	7622061	-	1333	protein_coding	-	-	59	24	9	283	236	326	1.77685	0.73647	0.296923	12.3728	8.55157	14.1892
WBGene00011376	1991.56	1438.23	1304.32	4963.03	3724.01	5274.12	1578.04	4653.72	-1.56007	2.16051e-13	2.84107e-12	gla-3	I	8214382	8217998	+	2607	protein_coding	-	zf-CCCH	2340	1725	1454	4126	3737	4441	36.0333	27.0659	24.5276	92.2355	69.2382	98.8346
WBGene00021636	617.894	511.925	470.058	1629.89	1286.51	1351.49	533.292	1422.63	-1.41514	2.18235e-13	2.86771e-12	pcaf-1	I	3516450	3523387	+	2543	protein_coding	P300/CBP Associated Factor homolog [Source:UniProtKB/TrEMBL;Acc:Q9N3S7]	Bromodomain	726	614	524	1355	1291	1138	11.4609	9.87634	9.06183	31.053	24.5213	25.9636
WBGene00017154	91.918	125.897	200.044	13.2315	4.98262	4.75039	139.286	7.65485	4.20154	2.20301e-13	2.89276e-12	ugt-57	X	6991727	6994162	+	1947	protein_coding	UDP-GlucuronosylTransferase [Source:UniProtKB/TrEMBL;Acc:Q19082]	UDPGT	108	151	223	11	5	4	2.22683	3.17238	5.03697	0.329258	0.124042	0.119196
WBGene00018006	1369.41	1213.11	1176.04	3103.4	2564.06	2811.04	1252.85	2826.17	-1.1734	2.21731e-13	2.90944e-12	hpo-3	I	5857548	5862557	-	2223	protein_coding	-	-	1609	1455	1311	2580	2573	2367	29.0567	26.773	25.9355	67.6379	55.9068	61.7772
WBGene00020837	477.463	707.024	694.323	99.8381	187.346	149.637	626.27	145.607	2.1015	2.25028e-13	2.95056e-12	slc-36.2	II	522594	525983	+	1496	protein_coding	SLC (SoLute Carrier) homolog [Source:UniProtKB/TrEMBL;Acc:O17275]	Aa_trans	561	848	774	83	188	126	15.0543	23.1867	22.7531	3.23338	6.07002	4.88662
WBGene00014097	671.512	310.991	282.573	1674.39	2076.76	2017.73	421.692	1922.96	-2.18895	2.25686e-13	2.95706e-12	ZK829.9	IV	11970534	11972789	+	2044	protein_coding	-	Sugar_tr	789	373	315	1392	2084	1699	15.4962	7.46452	6.77736	39.6888	49.2471	48.2261
WBGene00013194	180.432	309.323	155.191	9.62294	28.8992	7.12559	214.982	15.2159	3.79638	2.26444e-13	2.96485e-12	Y54E2A.9	II	14785184	14785995	-	648	protein_coding	-	-	212	371	173	8	29	6	13.1338	23.4192	11.7409	0.719491	2.16166	0.537212
WBGene00012747	537.891	365.185	313.97	1569.74	1240.67	1246.98	405.682	1352.46	-1.73676	2.31543e-13	3.02943e-12	Y40H7A.10	IV	15210123	15215626	-	1122	protein_coding	-	Peptidase_C1	632	438	350	1305	1245	1050	22.6128	15.9682	13.7185	67.7841	53.597	54.2957
WBGene00044043	55.321	226.781	194.662	0	0	0	158.921	0	9.58497	2.33141e-13	3.04814e-12	Y46G5A.38	II	12827032	12827519	+	488	protein_coding	-	-	65	272	217	0	0	0	5.34716	22.7994	19.5556	0	0	0
WBGene00010155	222.135	286.812	292.441	34.8832	58.7949	22.5644	267.129	38.7475	2.77453	2.33662e-13	3.05274e-12	F56F3.4	III	4468878	4470808	+	1378	protein_coding	-	ubiquitin	261	344	326	29	59	19	7.60363	10.2113	10.404	1.22648	2.06808	0.79997
WBGene00014117	1122.59	445.225	470.058	2915.75	3636.32	3197.01	679.292	3249.69	-2.25817	2.35109e-13	3.06944e-12	clec-91	I	9126140	9127101	-	852	protein_coding	C-type lectin domain-containing protein 91 [Source:UniProtKB/Swiss-Prot;Acc:Q94417]	Lectin_C	1319	534	524	2424	3649	2692	62.1491	25.6375	27.0472	165.807	206.87	183.318
WBGene00000156	1689.42	1075.54	1005.6	5346.75	3236.71	4673.2	1256.85	4418.89	-1.81367	2.38237e-13	3.10674e-12	2023-04-01	I	8050043	8055489	+	3915	protein_coding	Adenomatous polyposis coli protein-related protein 1 [Source:UniProtKB/Swiss-Prot;Acc:Q21227]	-	1985	1290	1121	4445	3248	3935	20.3544	13.4782	12.5923	66.1683	40.0727	58.3153
WBGene00000266	944.713	1244.8	1324.06	352.44	464.38	346.779	1171.19	387.866	1.5929	2.38308e-13	3.10674e-12	bre-1	IV	8987130	8990444	+	2123	protein_coding	GDP-mannose 4,6 dehydratase 1 [Source:UniProtKB/Swiss-Prot;Acc:Q18801]	-	1110	1493	1476	293	466	292	20.9895	28.7663	30.5751	8.04318	10.6023	7.97999
WBGene00012777	418.738	676.175	765.19	42.1004	76.7323	142.512	620.034	87.1148	2.83202	2.40443e-13	3.13231e-12	lact-8	V	11091016	11093619	-	1981	protein_coding	Beta-LACTamase domain containing [Source:UniProtKB/TrEMBL;Acc:F3Y5Q9]	Beta-lactamase	492	811	853	35	77	120	9.97035	16.746	18.9363	1.02966	1.87746	3.51452
WBGene00002072	1543.88	978.828	947.293	3761.37	3086.23	3626.92	1156.67	3491.51	-1.59371	2.41345e-13	3.14181e-12	ima-1	V	11239675	11241780	+	1917	protein_coding	Importin subunit alpha-1 [Source:UniProtKB/Swiss-Prot;Acc:Q22560]	-	1814	1174	1056	3127	3097	3054	37.9879	25.0507	24.2255	95.064	78.0339	92.4307
WBGene00018909	596.616	438.555	405.47	1437.43	1245.65	1369.3	480.214	1350.79	-1.49168	2.45621e-13	3.19394e-12	slx-1	I	5182736	5186234	+	1426	protein_coding	Structure-specific endonuclease subunit SLX1 homolog [Source:UniProtKB/Swiss-Prot;Acc:P91351]	GIY-YIG	701	526	452	1195	1250	1153	19.7346	15.0883	13.9396	48.8381	42.3404	46.9115
WBGene00003499	750.664	532.769	417.132	1966.69	1623.34	1902.53	566.855	1830.85	-1.69106	2.45702e-13	3.19394e-12	mut-2	I	6356614	6358410	-	1510	protein_coding	MUTator [Source:UniProtKB/TrEMBL;Acc:Q8IA66]	NTP_transf_2	882	639	465	1635	1629	1602	23.4488	17.31	13.5427	63.1031	52.1084	61.5538
WBGene00021467	998.332	671.173	727.514	2103.82	2067.79	2561.65	799.006	2244.42	-1.48993	2.47181e-13	3.21088e-12	Y39G10AR.9	I	2306985	2308975	+	1509	protein_coding	-	-	1173	805	811	1749	2075	2157	31.206	21.8213	23.6354	67.5477	66.4191	82.9335
WBGene00001707	291.925	424.381	498.764	102.244	77.7289	54.6295	405.023	78.2007	2.37302	2.48987e-13	3.23059e-12	grh-1	I	1259374	1268155	-	1866	protein_coding	GRainyHead (Drosophila transcription factor) homolog; Grainyhead transcription factor [Source:UniProtKB/TrEMBL;Acc:G5EDF0]	CP2	343	509	556	85	78	46	7.37925	11.1578	13.1037	2.65471	2.01905	1.43026
WBGene00007242	288.521	386.028	444.044	81.795	89.6871	99.7582	372.864	90.4135	2.04385	2.49055e-13	3.23059e-12	madf-5	II	14573615	14576558	+	1736	protein_coding	MADF domain transcription factor [Source:UniProtKB/TrEMBL;Acc:O45233]	-	339	463	495	68	90	84	7.83934	10.9095	12.5397	2.28281	2.50413	2.80736
WBGene00004326	1197.49	923.8	720.337	3282.63	2415.57	2945.24	947.208	2881.15	-1.60458	2.50237e-13	3.24177e-12	rde-4	III	10217302	10218646	-	1204	protein_coding	RNA interference promoting factor [Source:UniProtKB/TrEMBL;Acc:G5EBF5]	-	1407	1108	803	2729	2424	2480	46.9134	37.6433	29.3305	132.095	97.2456	119.507
WBGene00003026	4014.61	2139.41	1997.75	10289.3	8503.34	10785.8	2717.26	9859.48	-1.8593	2.50274e-13	3.24177e-12	lin-41	I	9334812	9342496	-	4792	protein_coding	-	NHL	4717	2566	2227	8554	8533	9082	39.5165	21.9035	20.4378	104.031	86.01	109.96
WBGene00008682	3695.45	2309.5	2396.04	9677.07	6932.82	8986.55	2800.33	8532.15	-1.60723	2.52429e-13	3.26736e-12	lex-1	IV	12079463	12084362	+	4234	protein_coding	Tat-binding homolog 7 [Source:UniProtKB/Swiss-Prot;Acc:P54816]	AAA	4342	2770	2671	8045	6957	7567	41.1688	26.761	27.743	110.735	79.3661	103.691
WBGene00008875	79.1517	145.073	177.617	0	0	0	133.947	0	9.33809	2.53179e-13	3.27135e-12	F15H10.8	V	10401447	10402904	-	1222	protein_coding	-	-	93	174	198	0	0	0	3.05521	5.82441	7.12566	0	0	0
WBGene00010108	65.5342	174.255	194.662	0	0	0	144.817	0	9.45073	2.53264e-13	3.27135e-12	F55C10.4	V	11386698	11388678	+	1661	protein_coding	Glycosyltransferase family 92 protein F55C10.4 [Source:UniProtKB/Swiss-Prot;Acc:Q20806]	-	77	209	217	0	0	0	1.86102	5.14696	5.74541	0	0	0
WBGene00019756	99.5779	122.562	150.706	0	0	0	124.282	0	9.23006	2.53279e-13	3.27135e-12	M03E7.4	V	5609414	5613219	-	1736	protein_coding	-	Ldl_recept_a	117	147	168	0	0	0	2.70561	3.46371	4.25589	0	0	0
WBGene00018721	899.605	704.523	604.617	2022.02	1824.63	2040.29	736.248	1962.32	-1.41399	2.54053e-13	3.27901e-12	polh-1	III	1945058	1950270	-	1830	protein_coding	DNA polymerase eta; POLH (DNA polymerase eta) homolog [Source:UniProtKB/TrEMBL;Acc:G5EFY1]	IMS	1057	845	674	1681	1831	1718	23.1875	18.8877	16.1972	53.5336	48.3283	54.468
WBGene00001606	2406.89	1068.87	958.058	6608.56	5982.13	7359.54	1477.94	6650.08	-2.1697	2.56493e-13	3.30816e-12	gln-5	IV	17272231	17273652	-	1280	protein_coding	GLutamiNe synthetase (Glutamate-ammonia ligase) [Source:UniProtKB/TrEMBL;Acc:Q9XVU2]	-	2828	1282	1068	5494	6003	6197	88.695	40.9687	36.6938	250.143	226.528	280.893
WBGene00007761	1595.8	1141.41	1241.53	4237.7	2964.66	3838.32	1326.25	3680.23	-1.47226	2.58588e-13	3.33281e-12	rad-26	IV	8894083	8901386	+	4187	protein_coding	-	SNF2_N	1875	1369	1384	3523	2975	3232	17.9774	13.3744	14.5366	49.0365	34.3201	44.7855
WBGene00017046	257.03	165.917	241.308	797.502	707.532	663.867	221.419	722.967	-1.70751	2.5945e-13	3.34155e-12	utx-1	X	8557151	8563235	+	3832	protein_coding	UTX (Ubiquitously transcribed TPR on X) homolog [Source:UniProtKB/TrEMBL;Acc:A0A131MBT2]	JmjC	302	199	269	663	710	559	3.16382	2.12423	3.08715	10.0832	8.94946	8.46361
WBGene00015753	244.264	347.676	333.705	46.9119	50.8227	80.7566	308.548	59.4971	2.37699	2.59645e-13	3.34168e-12	C14B9.3	III	8108703	8111245	+	1223	protein_coding	-	-	287	417	372	39	51	68	9.42074	13.9471	13.3766	1.85844	2.01422	3.22591
WBGene00006868	1828.15	1261.47	1342	5491.09	3455.94	4514.06	1477.21	4487.03	-1.60273	2.60629e-13	3.35198e-12	vab-1	II	4572000	4590970	+	3916	protein_coding	Ephrin receptor 1 [Source:UniProtKB/Swiss-Prot;Acc:O61460]	Pkinase_Tyr	2148	1513	1496	4565	3468	3801	22.0202	15.8041	16.8004	67.9373	42.776	56.3151
WBGene00018830	641.724	432.719	408.161	1752.58	1295.48	1684.01	494.201	1577.36	-1.6739	2.64533e-13	3.39978e-12	ska-3	III	5677953	5679038	-	948	protein_coding	Spindle and Kinetochore-Associated protein homolog [Source:UniProtKB/TrEMBL;Acc:Q9BI86]	-	754	519	455	1457	1300	1418	31.9295	22.3941	21.1074	89.5697	66.2367	86.7835
WBGene00017832	144.686	120.061	140.838	496.785	405.585	420.41	135.195	440.926	-1.70533	2.72458e-13	3.49914e-12	kbp-2	III	4903177	4903884	-	613	protein_coding	KNL (Kinetochore null) Binding Protein [Source:UniProtKB/TrEMBL;Acc:Q8MNT1]	-	170	144	157	413	407	354	11.1332	9.60895	11.2634	39.2645	32.0699	33.5052
WBGene00002368	1139.61	689.515	561.558	3169.56	2398.63	3341.9	796.896	2970.03	-1.89775	2.74138e-13	3.51733e-12	let-99	IV	12567842	12570622	+	2286	protein_coding	-	-	1339	827	626	2635	2407	2814	23.5144	14.798	12.0428	67.1761	50.8585	71.4196
WBGene00009753	138.728	170.92	122.897	3.6086	15.9444	13.0636	144.182	10.8722	3.71063	2.74261e-13	3.51733e-12	scrm-6	I	11253256	11256022	+	1059	protein_coding	Phospholipid scramblase [Source:UniProtKB/TrEMBL;Acc:Q9XV36]	Scramblase	163	205	137	3	16	11	6.17904	7.9183	5.68926	0.165096	0.729773	0.602651
WBGene00009850	148.941	245.958	231.441	31.2746	36.8714	26.1272	208.78	31.4244	2.72754	2.75515e-13	3.53091e-12	F48F7.5	X	13975660	13976920	+	882	protein_coding	-	-	175	295	258	26	37	22	7.96524	13.6813	12.8642	1.71797	2.02627	1.44718
WBGene00001470	521.72	331.001	450.323	1368.86	1158.96	1314.67	434.348	1280.83	-1.56013	2.76095e-13	3.53585e-12	baz-2	III	7650549	7656032	-	4466	protein_coding	Bromodomain Adjacent to Zinc finger domain, 2A/2B, homolog [Source:UniProtKB/TrEMBL;Acc:Q23590]	MBD	613	397	502	1138	1163	1107	5.51025	3.63618	4.94329	14.8502	12.5784	14.3813
WBGene00015519	356.608	280.975	305.897	87.8094	79.7219	74.8187	314.493	80.7833	1.96128	2.79802e-13	3.58079e-12	doxa-1	III	8581102	8583928	+	1866	protein_coding	Dual oxidase maturation factor 1 [Source:UniProtKB/Swiss-Prot;Acc:P34298]	-	419	337	341	73	80	63	9.0143	7.38741	8.03662	2.27993	2.07082	1.95884
WBGene00000846	998.332	677.843	737.381	2344.39	1941.23	2336	804.519	2207.21	-1.45582	2.82298e-13	3.61019e-12	cup-5	III	7584181	7591570	+	2685	protein_coding	CUP-5L [Source:UniProtKB/TrEMBL;Acc:Q8T666]	-	1173	813	822	1949	1948	1967	17.5381	12.3857	13.4635	42.3036	35.0436	42.504
WBGene00010555	399.163	141.738	139.044	1659.96	1080.23	1484.5	226.648	1408.23	-2.63493	2.8399e-13	3.62927e-12	K04C1.5	X	14248053	14249846	+	1166	protein_coding	-	Pkinase	469	170	155	1380	1084	1250	16.1475	5.96382	5.84607	68.9748	44.905	62.1986
WBGene00009701	1615.37	744.543	763.396	4425.35	3740.95	4489.12	1041.1	4218.47	-2.0185	2.84303e-13	3.63072e-12	egg-3	II	10882408	10884462	-	1815	protein_coding	Protein tyrosine phosphatase-like protein egg-3 [Source:UniProtKB/Swiss-Prot;Acc:Q20402]	Y_phosphatase	1898	893	851	3679	3754	3780	41.9807	20.1256	20.6198	118.131	99.9037	120.833
WBGene00006700	1666.44	1060.54	1127.6	4206.43	3228.74	3816.94	1284.86	3750.7	-1.54541	2.84606e-13	3.63203e-12	uba-2	I	12741588	12749318	+	2497	protein_coding	SUMO-activating enzyme subunit uba-2 [Source:UniProtKB/Swiss-Prot;Acc:Q9NAN1]	-	1958	1272	1257	3497	3240	3214	31.4792	20.8373	22.1385	81.6182	62.6744	74.6787
WBGene00018314	1193.23	1156.42	910.513	60.1434	233.187	205.454	1086.72	166.261	2.70604	2.9425e-13	3.75246e-12	F41H10.1	IV	5382909	5383930	+	747	protein_coding	-	-	1402	1387	1015	50	234	173	75.3455	75.9503	59.7553	3.90085	15.1307	13.4368
WBGene00003222	1243.45	969.657	822.602	3297.06	2363.75	3193.45	1011.9	2951.42	-1.54402	2.97911e-13	3.79649e-12	mes-4	V	13433050	13437545	-	3121	protein_coding	Histone-lysine N-methyltransferase mes-4 [Source:UniProtKB/Swiss-Prot;Acc:Q9NH52]	SET	1461	1163	917	2741	2372	2689	18.7926	15.2426	12.9213	51.183	36.71	49.9881
WBGene00019264	621.298	528.601	481.72	1884.89	1226.72	1713.7	543.873	1608.44	-1.56376	3.01017e-13	3.83338e-12	H35B03.2	IV	5729658	5732636	-	1789	protein_coding	-	-	730	634	537	1567	1231	1443	16.3811	14.4962	13.2006	51.0468	33.2362	46.7978
WBGene00019692	547.253	406.872	418.926	1635.9	1111.12	1363.36	457.684	1370.13	-1.58142	3.02307e-13	3.8471e-12	M01A10.1	I	5563827	5566265	+	1915	protein_coding	FUBp (FUBP) Like [Source:UniProtKB/TrEMBL;Acc:P91393]	KH_1	643	488	467	1360	1115	1148	13.4794	10.4238	10.7245	41.3886	28.1235	34.781
WBGene00020388	93.6202	129.232	128.279	8.42008	9.96524	10.6884	117.044	9.69123	3.59252	3.03015e-13	3.85089e-12	T10B5.2	V	1848073	1851445	-	1700	pseudogene	-	-	110	155	143	7	10	9	2.59761	3.72955	3.69929	0.239971	0.284129	0.307159
WBGene00044689	2077.52	1025.52	1070.19	6211.61	4525.21	5204.05	1391.08	5313.63	-1.9334	3.03029e-13	3.85089e-12	arid-1	V	186169	200777	+	5429	protein_coding	ARID (AT-rich Interactive Domain-containing protein) homolog [Source:UniProtKB/TrEMBL;Acc:A0A0K3AXH5]	ARID	2441	1230	1193	5164	4541	4382	18.05	9.26743	9.66388	55.434	40.4013	46.8297
WBGene00022228	73.194	129.232	113.029	1.20287	4.98262	2.3752	105.152	2.85356	5.1575	3.03983e-13	3.86031e-12	Y73B6A.1	IV	6661234	6668054	-	1303	protein_coding	-	-	86	155	126	1	5	2	2.64962	4.86588	4.25262	0.0447266	0.185349	0.0890543
WBGene00011489	2370.29	1333.17	998.425	6177.93	5701.11	6404.71	1567.3	6094.59	-1.95915	3.0425e-13	3.861e-12	T05F1.2	I	9622522	9624724	+	1958	protein_coding	-	-	2785	1599	1113	5136	5721	5393	57.1008	33.4049	24.9985	152.87	141.131	159.804
WBGene00001506	102.131	145.073	156.985	0	2.98957	0	134.73	0.996524	6.92984	3.07896e-13	3.90453e-12	fut-2	V	6573983	6575797	-	1068	protein_coding	Galactoside 2-alpha-L-fucosyltransferase [Source:UniProtKB/Swiss-Prot;Acc:P91200]	-	120	174	175	0	3	0	4.51066	6.66426	7.20606	0	0.135679	0
WBGene00023498	189.794	148.408	174.029	608.651	462.387	568.859	170.744	546.633	-1.67821	3.09827e-13	3.92627e-12	lin-15A	X	15731968	15735386	+	2291	protein_coding	-	-	223	178	194	506	464	479	3.90759	3.17811	3.72398	12.8717	9.78266	12.1305
WBGene00000396	537.04	389.363	569.632	1991.95	1276.55	1524.88	498.678	1597.79	-1.67982	3.13516e-13	3.97025e-12	cdh-4	III	4520363	4536991	+	13413	protein_coding	Cadherin-4 [Source:UniProtKB/TrEMBL;Acc:A0A1C3NSI5]	Laminin_G_2	631	467	635	1656	1281	1284	1.88857	1.42418	2.08199	7.19523	4.61304	5.55403
WBGene00003434	751.515	620.314	487.999	84.2008	133.534	181.702	619.943	133.146	2.21893	3.17706e-13	4.02052e-12	msp-38	IV	10143312	10143775	-	464	protein_coding	Major sperm protein 38 [Source:UniProtKB/Swiss-Prot;Acc:P53020]	Motile_Sperm	883	744	544	70	134	153	76.3963	65.5887	51.5599	8.79205	13.9492	19.1312
WBGene00018316	1554.95	1270.64	1064.81	4296.64	2906.86	4300.29	1296.8	3834.6	-1.56385	3.20144e-13	4.04854e-12	F41H10.3	IV	5369797	5374673	+	3708	protein_coding	-	-	1827	1524	1187	3572	2917	3621	19.7801	16.812	14.078	56.1412	37.998	56.6576
WBGene00002076	3029.89	2176.93	2178.95	6959.79	5487.86	6858.38	2461.93	6435.34	-1.38612	3.22253e-13	4.07238e-12	imb-2	II	14365705	14373899	+	3232	protein_coding	IMportin Beta family [Source:UniProtKB/TrEMBL;Acc:O62332]	-	3560	2611	2429	5786	5507	5775	44.2189	33.0453	33.0512	104.332	82.3015	103.669
WBGene00014251	243.413	233.451	276.294	840.805	632.793	701.87	251.053	725.156	-1.53007	3.23128e-13	4.08059e-12	gstk-1	II	9656689	9657719	+	798	protein_coding	Glutathione S-transferase kappa 1 [Source:UniProtKB/Swiss-Prot;Acc:Q09652]	DSBA	286	280	308	699	635	591	14.3877	14.3525	16.9738	51.0487	38.4357	42.9689
WBGene00013058	69.7896	129.232	235.926	0	0	0	144.983	0	9.45211	3.24877e-13	4.09982e-12	clec-247	V	18282897	18290590	+	890	protein_coding	C-type LECtin [Source:UniProtKB/TrEMBL;Acc:Q9XWQ0]	-	82	155	263	0	0	0	3.69874	7.12386	12.9956	0	0	0
WBGene00015122	528.529	554.447	491.588	190.053	185.353	159.138	524.854	178.182	1.55817	3.26794e-13	4.12114e-12	B0302.5	X	17193300	17195137	-	772	protein_coding	-	-	621	665	548	158	186	134	32.2927	35.2353	31.2172	11.9275	11.6375	10.0706
WBGene00015698	902.159	572.79	497.867	2475.5	1830.61	2530.77	657.605	2278.96	-1.79275	3.29215e-13	4.1488e-12	kca-1	I	4759820	4761321	-	1402	protein_coding	Kinesin 1 cargo adaptor alternative variant a; Kinesin Cargo Adaptor [Source:UniProtKB/TrEMBL;Acc:G5EBU5]	-	1060	687	555	2058	1837	2131	30.352	20.0439	17.4091	85.5475	63.2885	88.187
WBGene00004750	87.6626	25.0126	21.5294	465.51	394.623	415.659	44.7349	425.264	-3.24762	3.29642e-13	4.15129e-12	sea-1	II	3671908	3673593	-	1243	protein_coding	T-box transcription factor 18 [Source:UniProtKB/Swiss-Prot;Acc:O02073]	T-box	103	30	24	387	396	350	3.32656	0.987243	0.849124	18.1447	15.3882	16.3368
WBGene00020646	85.9604	129.232	139.941	0	4.98262	0	118.378	1.66087	6.02413	3.41539e-13	4.29813e-12	zmp-6	III	7245703	7247937	-	1115	protein_coding	MMP-like protein; Zinc MetalloProtease [Source:UniProtKB/TrEMBL;Acc:G5ECC4]	-	101	155	156	0	5	0	3.63644	5.68631	6.15291	0	0.2166	0
WBGene00021056	1384.73	787.898	638.705	3232.11	3421.07	3793.19	937.111	3482.12	-1.89354	3.42285e-13	4.30453e-12	W06B4.1	II	4471401	4473553	+	1519	protein_coding	-	-	1627	945	712	2687	3433	3194	42.9991	25.4477	20.6136	103.091	109.164	121.996
WBGene00006539	346.395	364.351	325.632	76.9836	104.635	60.5675	345.459	80.7287	2.09219	3.44556e-13	4.3301e-12	tbb-6	V	12261804	12263368	+	1388	protein_coding	Tubulin beta chain [Source:UniProtKB/TrEMBL;Acc:G5EF01]	Tubulin	407	437	363	64	105	51	11.7716	12.8785	11.5013	2.6872	3.65396	2.13182
WBGene00015134	423.844	395.2	302.308	1063.34	939.722	1142.47	373.784	1048.51	-1.48734	3.4643e-13	4.35063e-12	B0304.2	II	4523622	4524589	+	815	protein_coding	-	-	498	474	337	884	943	962	24.5302	23.79	18.1846	63.2128	55.8879	68.4836
WBGene00020497	170.219	254.295	234.132	16.8402	40.8575	30.8775	219.549	29.5251	2.88449	3.47975e-13	4.36702e-12	T14A8.2	IV	7821673	7822700	-	714	protein_coding	-	-	200	305	261	14	41	26	11.2451	17.4733	16.0758	1.14272	2.77364	2.11273
WBGene00015023	802.581	578.626	528.367	1781.45	1655.23	1846.71	636.524	1761.13	-1.46794	3.48717e-13	4.3733e-12	B0205.9	I	10720813	10723496	+	1833	protein_coding	-	-	943	694	589	1481	1661	1555	20.6528	15.4871	14.1314	47.0872	43.7695	49.2195
WBGene00003154	3898.86	2377.87	2249.82	8469.39	8235.27	8777.54	2842.18	8494.07	-1.57941	3.50058e-13	4.38709e-12	mcm-2	II	12001510	12006625	-	2826	protein_coding	DNA helicase [Source:UniProtKB/TrEMBL;Acc:Q7K7J6]	MCM	4581	2852	2508	7041	8264	7391	65.0755	41.2811	39.0289	145.202	141.248	151.74
WBGene00015472	1048.55	1063.04	894.366	371.686	382.665	432.286	1001.98	395.546	1.34132	3.51309e-13	4.39878e-12	C05D9.3	X	1111903	1116794	+	1619	protein_coding	Uncharacterized integrin beta-like protein C05D9.3 [Source:UniProtKB/Swiss-Prot;Acc:Q9GYK2]	-	1232	1275	997	309	384	364	30.5488	32.2134	27.0819	11.123	11.4564	13.0444
WBGene00019762	2213.69	1826.76	1715.17	4315.89	4109.66	4490.31	1918.54	4305.29	-1.16599	3.51476e-13	4.39878e-12	M03F8.3	V	5940024	5943362	+	2439	protein_coding	-	-	2601	2191	1912	3588	4124	3781	42.8113	36.7455	34.4752	85.7335	81.6716	89.9423
WBGene00017253	11.9153	7.50379	13.4559	137.127	138.517	90.2574	10.9583	121.967	-3.48063	3.52672e-13	4.4107e-12	sdz-9	II	2772389	2773634	-	1196	protein_coding	SKN-1 Dependent Zygotic transcript [Source:UniProtKB/TrEMBL;Acc:P91233]	-	14	9	15	114	139	76	0.469923	0.307812	0.551558	5.555	5.61368	3.68682
WBGene00013383	194.9	90.0455	88.8087	553.319	627.81	682.869	124.585	621.333	-2.31785	3.53697e-13	4.42048e-12	aptf-2	IV	13413560	13415954	-	1220	protein_coding	AP-2 Transcription Factor family [Source:UniProtKB/TrEMBL;Acc:Q9U1W4]	TF_AP-2	229	108	99	460	630	575	7.53538	3.62108	3.56867	21.9739	24.9428	27.345
WBGene00013053	91.918	109.222	95.0881	6.01434	4.98262	5.93799	98.7427	5.64498	4.13507	3.56827e-13	4.45653e-12	Y50E8A.10	V	14779996	14781078	+	715	protein_coding	-	-	108	131	106	5	5	5	6.06383	7.49444	6.51975	0.407544	0.337775	0.405726
WBGene00001184	657.044	757.049	799.278	291.094	254.114	214.955	737.791	253.388	1.54189	3.63212e-13	4.53315e-12	egl-15	X	11016410	11023421	+	4692	protein_coding	Myoblast growth factor receptor egl-15 [Source:UniProtKB/Swiss-Prot;Acc:Q10656]	Pkinase_Tyr	772	908	891	242	255	181	6.60525	7.91593	8.35123	3.00585	2.6251	2.23815
WBGene00001580	1318.34	1026.35	968.822	3327.13	2425.54	3256.39	1104.51	3003.02	-1.44273	3.66043e-13	4.56535e-12	gex-3	IV	12404374	12408697	+	3744	protein_coding	Membrane-associated protein gex-3 [Source:UniProtKB/Swiss-Prot;Acc:P55163]	-	1549	1231	1080	2766	2434	2742	16.6091	13.4492	12.6858	43.0553	31.4014	42.4914
WBGene00018698	860.455	746.211	617.176	1972.7	1706.05	2189.93	741.28	1956.23	-1.39957	3.66298e-13	4.5654e-12	vha-18	V	8411775	8413513	-	1505	protein_coding	Probable V-type proton ATPase subunit H 1 [Source:UniProtKB/Swiss-Prot;Acc:Q20666]	V-ATPase_H	1011	895	688	1640	1712	1844	26.9677	24.3254	20.104	63.5064	54.9454	71.0876
WBGene00002393	106.387	202.602	204.529	20.4488	4.98262	11.876	171.173	12.4358	3.80356	3.69243e-13	4.59893e-12	lpr-1	I	557375	561671	+	1669	protein_coding	LiPocalin related protein variant 1b; LiPocalin-Related protein [Source:UniProtKB/TrEMBL;Acc:B6DX32]	-	125	243	228	17	5	10	3.00665	5.95558	6.00772	0.593612	0.144703	0.347627
WBGene00001330	1558.35	1804.25	1941.23	783.067	779.282	718.497	1767.94	760.282	1.21728	3.757e-13	4.67438e-12	eps-8	IV	14879490	14900652	+	3293	protein_coding	EPS (Human endocytosis) related [Source:UniProtKB/TrEMBL;Acc:Q7YTG1]	SH3_2	1831	2164	2164	651	782	605	22.3216	26.8806	28.8999	11.5212	11.4704	10.6594
WBGene00009356	75.7473	126.731	134.559	6.01434	1.99305	0	112.346	2.66913	5.4158	3.75815e-13	4.67438e-12	F33A8.10	II	11036074	11039471	+	1035	protein_coding	-	-	89	152	150	5	2	0	3.45207	6.00727	6.37355	0.28154	0.093337	0
WBGene00004207	644.277	765.387	653.955	255.008	266.072	235.144	687.873	252.075	1.44774	3.76999e-13	4.6859e-12	ptb-1	II	10675602	10690271	+	2675	protein_coding	PTB (HnRNP) homolog; Putative RNA-binding protein PTB-1a [Source:UniProtKB/TrEMBL;Acc:Q18999]	RRM_1	757	918	729	212	267	198	11.3606	14.0376	11.9849	4.61873	4.82116	4.29448
WBGene00012005	697.045	967.156	858.484	253.805	298.957	309.963	840.895	287.575	1.54756	3.87559e-13	4.81385e-12	2023-06-01	II	9113219	9132213	+	2134	protein_coding	Transcription factor jun-1 [Source:UniProtKB/Swiss-Prot;Acc:G5ECU7]	-	819	1160	957	211	300	261	15.407	22.235	19.7219	5.76233	6.79033	7.09603
[truncated: 9,772 more rows]

[truncated: 4 more sheets: Dipl_CISvsDipl_CTRL, Dipl_DOXvsDipl_CTRL, Tetra_CISvsTetra_CTRL, Tetra_DOXvsTetra_CTRL]
